# Supplementary material for: Microbiome signatures associated with clinical stages of gastric Cancer: whole metagenome shotgun sequencing study
Source: BMC Microbiol. 2024 Apr 24;24:139. doi: 10.1186/s12866-024-03219-2 (PMC11040827; doi:10.1186/s12866-024-03219-2)
Supplement: Supplementary file 1 — Supplementary Material 1. [file 12866_2024_3219_MOESM1_ESM.xlsx]

## Sheet: Supplementary Table 1
Supplementary Table 1. Baseline characteristics of included individuals
	Gastric cancer	Chronic gastritis	P value
	(GCA, n=32)	(CG, n=33)
Age, mean (SD)	64.81 (13.76)	58.18 (13.33)	0.053
BMI, mean (SD)	22.87 (6.63)	23.66 (2.83)	0.539
Female, n (%)	22 (68.75)	20 (60.61)	0.669
Hypertension, n (%)	11 (34.38)	8 (24.24)	0.532
Dyslipidemia, n (%)*	4 (12.5)	7 (21.21)	0.536
Diabetes, n (%)*	4 (12.5)	1 (3.03)	0.197
Helicobacter Pylori history, n (%)	10 (31.25)	8 (24.24)	0.723

## Sheet: Supplementary Table 2
Supplementary Table 2. Food Frequency Questionnaires
	FFQ	Chronic gastritis	Gastric cancer	P value#	FDR
1	Fish species	4	3	0.032	0.117
2	Poultry	3	3	0.455	0.731
3	Beef, pork, lamb (meat without fat )	3(3.09)*	2.5(2.81)*	0.054	0.158
4	Beef, pork, lamb (meat with fat)	3 (2.81)*	2 (2.46)*	0.08	0.196
5	ham, sausage, etc	1	1	0.956	0.956
6	Intestinal part of meat(liver, heart, intestine)	1	1	0.755	0.884
7	Shell fish (clam, oyster, etc)	2	1	0.018	0.112
8	Seafood (crab, shrimp, cuttlefish, fish egg)	2	1	0.14	0.308
9	Processed bean curd(dried bean curd, fried tofu)	1	1	0.804	0.884
10	Fresh tofu, soy milk, tofu pudding	2	1	0.05	0.157
11	Whole milk	2	1	0.019	0.112
12	2% fat milk	1	1	0.154	0.323
13	Skim milk	1	1	0.892	0.934
14	Any cheese related food	1	1	0.252	0.482
15	Probiotic supplement	1	1	0.564	0.84
16	Prescription probiotic	1(1.33)*	1(1)*	0.086	0.199
17	Egg	3	3	0.866	0.929
18	Vegetables (include: deep green or red vegetables, light color vegetables, pod vegetables)	5	6	0.353	0.597
19	Mushroom	1 (1)*	1 (1.43)*	0.001	0.022
20	Fruit	5	5	0.712	0.884
21	Fresh juice	1	1	0.802	0.884
22	Deep fried food (including vegetables, meat or soy products)	1	1	0.794	0.884
23	Coffee	1	1	0.941	0.956
24	Sugar free tea	1(1.30)*	1(2.19)*	0.025	0.112
25	Sweet dessert	1	1	0.343	0.597
26	Sweet drink	1	1	0.248	0.482
27	Sugar	1(1.88)*	1(1.18)*	0.005	0.044
28	Raw fish or meat	1	1	0.601	0.84
29	Smoked meat	1	1	0.077	0.196
30	Preserved vegetables	1	1	0.076	0.196
31	Fermented bean products (miso, natto, etc)	1(1.03)*	1(1.34)*	0.028	0.112
32	When you eat chicken, how many times do you eat chicken with skin or fat?	4	4	0.465	0.731
33	When you eat meats other than chicken, how many times do you usually eat meats with skin or fat?	4	4	0.611	0.84
34	When you eat meats, how many times do you usually fry them with oil?	4	3	0.294	0.539
35	When you eat fishes, how many times do you usually fry them with oil?	4	3	0.026	0.112
36	How many times do you eat stir fried vegetables?	2	2	0.713	0.884
37	How many times do you eat fatty gravy or rice with lard?	5	4	0.005	0.044
38	How many times do you have dish gravy with rice or noodle?	4	4	0.607	0.84
39	How many times do you eat fried tofu?	5	4	0.039	0.132
40	How many times do you add extra salt or sauces on the meal while dining?	2	4	<.001	0
41	How many times do you eat side dishes of preserved vegetables (pickle or Kimch) or tofu together with main meals?	5	4	0.002	0.029
42	How many times do you eat cheese?	5(4.9)*	5(4.5)*	0.024	0.112
43	How many times do you eat supplemental probiotics?	5	5	0.79	0.884
44	How many times do you eat prescription probiotics?	5	5	0.789	0.884
	# Wilcoxon rank sum test
	*mean value
	Significant findings made in bold-type
	Frequency (1-30)
	1. never or <1/m
	2. 1-3/m
	3. 1-2/w
	4. 3-4/w
	5. 5-6/w
	6. 1/d
	7. 2/d
	Frequency (31-44)
	1. always
	2. many times
	3. half of the time
	4. seldom
	5.never
	6.none

## Sheet: Supplementary Table 3
Supplementary Table 3. Microbiome whole taxonomy abundance in each sample
Class_2 group	GCA	GCA	GCA	GCA	GCA	GCA	GCA	GCA	GCA	GCA	GCA	GCA	GCA	GCA	CG	CG	CG	GCA	CG	CG	CG	CG	CG	CG	CG	CG	CG	CG	CG	CG	CG	CG	CG	CG	GCA	CG	CG	CG	CG	CG	CG	CG	CG	CG	CG	CG	GCA	CG	CG
Class_4 group	GCA_late	GCA_early	GCA_late	GCA_late	GCA_early	GCA_late	GCA_early	GCA_late	GCA_late	GCA_early	GCA_late	GCA_early	GCA_early	GCA_early	CG_IM	CG_IM	CG_NIM	GCA_early	CG_IM	CG_IM	CG_NIM	CG_NIM	CG_IM	CG_NIM	CG_NIM	CG_IM	CG_IM	CG_NIM	CG_NIM	CG_NIM	CG_IM	CG_IM	CG_NIM	CG_IM	GCA_late	CG_NIM	CG_IM	CG_NIM	CG_NIM	CG_NIM	CG_NIM	CG_NIM	CG_NIM	CG_IM	CG_IM	CG_IM	GCA_early	CG_IM	CG_NIM
Age	54	64	71	88	76	73	56	68	57	87	70	51	71	50	54	59	25	64	72	66	73	69	63	53	72	43	68	52	47	70	60	70	67	71	57	25	58	65	48	65	46	58	47	47	71	72	52	39	74
Sex	F	F	F	F	F	F	M	F	M	M	F	F	F	F	M	M	M	F	F	M	M	M	F	M	M	F	F	F	F	F	F	M	M	F	M	M	F	F	F	F	F	M	F	F	F	M	M	F	F
k__Archaea	0	0	0	0	0	0	0	0	0	0	0	0	0	0	0	0	0	0	0	0	0	0	0	0	0	0	0	0	0	0	0	0	0	0	0	0	0	0	0	0	0	0	0	0	0	0	0	0	0
k__Archaea|p__Euryarchaeota	0	0	0	0	0	0	0	0	0	0	0	0	0	0	0	0	0	0	0	0	0	0	0	0	0	0	0	0	0	0	0	0	0	0	0	0	0	0	0	0	0	0	0	0	0	0	0	0	0
k__Archaea|p__Euryarchaeota|c__Methanobacteria	0	0	0	0	0	0	0	0	0	0	0	0	0	0	0	0	0	0	0	0	0	0	0	0	0	0	0	0	0	0	0	0	0	0	0	0	0	0	0	0	0	0	0	0	0	0	0	0	0
k__Archaea|p__Euryarchaeota|c__Methanobacteria|o__Methanobacteriales	0	0	0	0	0	0	0	0	0	0	0	0	0	0	0	0	0	0	0	0	0	0	0	0	0	0	0	0	0	0	0	0	0	0	0	0	0	0	0	0	0	0	0	0	0	0	0	0	0
k__Archaea|p__Euryarchaeota|c__Methanobacteria|o__Methanobacteriales|f__Methanobacteriaceae	0	0	0	0	0	0	0	0	0	0	0	0	0	0	0	0	0	0	0	0	0	0	0	0	0	0	0	0	0	0	0	0	0	0	0	0	0	0	0	0	0	0	0	0	0	0	0	0	0
k__Archaea|p__Euryarchaeota|c__Methanobacteria|o__Methanobacteriales|f__Methanobacteriaceae|g__Methanobrevibacter	0	0	0	0	0	0	0	0	0	0	0	0	0	0	0	0	0	0	0	0	0	0	0	0	0	0	0	0	0	0	0	0	0	0	0	0	0	0	0	0	0	0	0	0	0	0	0	0	0
k__Archaea|p__Euryarchaeota|c__Methanobacteria|o__Methanobacteriales|f__Methanobacteriaceae|g__Methanobrevibacter|s__Methanobrevibacter_smithii	0	0	0	0	0	0	0	0	0	0	0	0	0	0	0	0	0	0	0	0	0	0	0	0	0	0	0	0	0	0	0	0	0	0	0	0	0	0	0	0	0	0	0	0	0	0	0	0	0
k__Archaea|p__Euryarchaeota|c__Methanobacteria|o__Methanobacteriales|f__Methanobacteriaceae|g__Methanobrevibacter|s__Methanobrevibacter_smithii|t__Methanobrevibacter_smithii_unclassified	0	0	0	0	0	0	0	0	0	0	0	0	0	0	0	0	0	0	0	0	0	0	0	0	0	0	0	0	0	0	0	0	0	0	0	0	0	0	0	0	0	0	0	0	0	0	0	0	0
k__Archaea|p__Euryarchaeota|c__Methanobacteria|o__Methanobacteriales|f__Methanobacteriaceae|g__Methanobrevibacter|s__Methanobrevibacter_unclassified	0	0	0	0	0	0	0	0	0	0	0	0	0	0	0	0	0	0	0	0	0	0	0	0	0	0	0	0	0	0	0	0	0	0	0	0	0	0	0	0	0	0	0	0	0	0	0	0	0
k__Archaea|p__Euryarchaeota|c__Methanobacteria|o__Methanobacteriales|f__Methanobacteriaceae|g__Methanosphaera	0	0	0	0	0	0	0	0	0	0	0	0	0	0	0	0	0	0	0	0	0	0	0	0	0	0	0	0	0	0	0	0	0	0	0	0	0	0	0	0	0	0	0	0	0	0	0	0	0
k__Archaea|p__Euryarchaeota|c__Methanobacteria|o__Methanobacteriales|f__Methanobacteriaceae|g__Methanosphaera|s__Methanosphaera_stadtmanae	0	0	0	0	0	0	0	0	0	0	0	0	0	0	0	0	0	0	0	0	0	0	0	0	0	0	0	0	0	0	0	0	0	0	0	0	0	0	0	0	0	0	0	0	0	0	0	0	0
k__Archaea|p__Euryarchaeota|c__Methanobacteria|o__Methanobacteriales|f__Methanobacteriaceae|g__Methanosphaera|s__Methanosphaera_stadtmanae|t__GCF_000012545	0	0	0	0	0	0	0	0	0	0	0	0	0	0	0	0	0	0	0	0	0	0	0	0	0	0	0	0	0	0	0	0	0	0	0	0	0	0	0	0	0	0	0	0	0	0	0	0	0
k__Bacteria	100	100	100	100	100	100	100	100	100	100	100	100	100	100	99.9792	99.701	100	100	100	100	100	98.6085	100	100	100	100	98.8842	100	100	97.6492	100	98.1254	100	100	100	100	70.9491	100	100	100	100	99.4301	100	100	100	99.3525	100	100	100
k__Bacteria|p__Actinobacteria	7.05061	2.29806	0.10069	0	0.29178	0	6.78671	1.25588	1.98259	4.22001	0	0.87515	0	0	0.75233	25.8083	50.2978	1.04297	6.77061	3.56331	0.25189	4.05957	6.54933	1.2615	11.9032	22.166	14.3633	20.7021	7.17089	20.0412	8.62402	0.86211	0	14.5733	0.17157	0	10.09	42.7431	5.57673	0	39.9967	3.04954	4.37939	0.88698	28.8683	1.14396	11.2374	33.1258	0.25349
k__Bacteria|p__Actinobacteria|c__Actinobacteria	7.05061	2.29806	0.10069	0	0.29178	0	6.78671	1.25588	1.98259	4.22001	0	0.87515	0	0	0.75233	25.8083	50.2978	1.04297	6.77061	3.56331	0.25189	4.05957	6.54933	1.2615	11.9032	22.166	14.3633	20.7021	7.17089	20.0412	8.62402	0.86211	0	14.5733	0.17157	0	10.09	42.7431	5.57673	0	39.9967	3.04954	4.37939	0.88698	28.8683	1.14396	11.2374	33.1258	0.25349
k__Bacteria|p__Actinobacteria|c__Actinobacteria|o__Actinomycetales	0	0	0	0	0	0	0	0	0	0	0	0	0	0	0.75233	0	0	0.37576	0	0	0	0	0	0	0	0	0	0	0	0	0	0	0	0	0	0	0	0	0	0	0	0	0	0	0	0	0	0	0
k__Bacteria|p__Actinobacteria|c__Actinobacteria|o__Actinomycetales|f__Actinomycetaceae	0	0	0	0	0	0	0	0	0	0	0	0	0	0	0.75233	0	0	0	0	0	0	0	0	0	0	0	0	0	0	0	0	0	0	0	0	0	0	0	0	0	0	0	0	0	0	0	0	0	0
k__Bacteria|p__Actinobacteria|c__Actinobacteria|o__Actinomycetales|f__Actinomycetaceae|g__Actinomyces	0	0	0	0	0	0	0	0	0	0	0	0	0	0	0.75233	0	0	0	0	0	0	0	0	0	0	0	0	0	0	0	0	0	0	0	0	0	0	0	0	0	0	0	0	0	0	0	0	0	0
k__Bacteria|p__Actinobacteria|c__Actinobacteria|o__Actinomycetales|f__Actinomycetaceae|g__Actinomyces|s__Actinomyces_graevenitzii	0	0	0	0	0	0	0	0	0	0	0	0	0	0	0.75233	0	0	0	0	0	0	0	0	0	0	0	0	0	0	0	0	0	0	0	0	0	0	0	0	0	0	0	0	0	0	0	0	0	0
k__Bacteria|p__Actinobacteria|c__Actinobacteria|o__Actinomycetales|f__Actinomycetaceae|g__Actinomyces|s__Actinomyces_graevenitzii|t__Actinomyces_graevenitzii_unclassified	0	0	0	0	0	0	0	0	0	0	0	0	0	0	0.75233	0	0	0	0	0	0	0	0	0	0	0	0	0	0	0	0	0	0	0	0	0	0	0	0	0	0	0	0	0	0	0	0	0	0
k__Bacteria|p__Actinobacteria|c__Actinobacteria|o__Actinomycetales|f__Actinomycetaceae|g__Actinomyces|s__Actinomyces_odontolyticus	0	0	0	0	0	0	0	0	0	0	0	0	0	0	0	0	0	0	0	0	0	0	0	0	0	0	0	0	0	0	0	0	0	0	0	0	0	0	0	0	0	0	0	0	0	0	0	0	0
k__Bacteria|p__Actinobacteria|c__Actinobacteria|o__Actinomycetales|f__Actinomycetaceae|g__Actinomyces|s__Actinomyces_odontolyticus|t__Actinomyces_odontolyticus_unclassified	0	0	0	0	0	0	0	0	0	0	0	0	0	0	0	0	0	0	0	0	0	0	0	0	0	0	0	0	0	0	0	0	0	0	0	0	0	0	0	0	0	0	0	0	0	0	0	0	0
k__Bacteria|p__Actinobacteria|c__Actinobacteria|o__Actinomycetales|f__Micrococcaceae	0	0	0	0	0	0	0	0	0	0	0	0	0	0	0	0	0	0.37576	0	0	0	0	0	0	0	0	0	0	0	0	0	0	0	0	0	0	0	0	0	0	0	0	0	0	0	0	0	0	0
k__Bacteria|p__Actinobacteria|c__Actinobacteria|o__Actinomycetales|f__Micrococcaceae|g__Rothia	0	0	0	0	0	0	0	0	0	0	0	0	0	0	0	0	0	0.37576	0	0	0	0	0	0	0	0	0	0	0	0	0	0	0	0	0	0	0	0	0	0	0	0	0	0	0	0	0	0	0
k__Bacteria|p__Actinobacteria|c__Actinobacteria|o__Actinomycetales|f__Micrococcaceae|g__Rothia|s__Rothia_mucilaginosa	0	0	0	0	0	0	0	0	0	0	0	0	0	0	0	0	0	0.37576	0	0	0	0	0	0	0	0	0	0	0	0	0	0	0	0	0	0	0	0	0	0	0	0	0	0	0	0	0	0	0
k__Bacteria|p__Actinobacteria|c__Actinobacteria|o__Actinomycetales|f__Micrococcaceae|g__Rothia|s__Rothia_mucilaginosa|t__Rothia_mucilaginosa_unclassified	0	0	0	0	0	0	0	0	0	0	0	0	0	0	0	0	0	0.37576	0	0	0	0	0	0	0	0	0	0	0	0	0	0	0	0	0	0	0	0	0	0	0	0	0	0	0	0	0	0	0
k__Bacteria|p__Actinobacteria|c__Actinobacteria|o__Bifidobacteriales	5.30724	0	0	0	0	0	0.53872	1.20398	0	0	0	0.61358	0	0	0	22.0626	17.1352	0	3.44329	0	0	0.06723	4.1901	0.49851	7.79698	19.3787	0.72665	17.9911	6.76138	8.28753	1.78081	0.05191	0	12.6152	0.09162	0	9.41631	34.5203	2.38795	0	28.1497	1.74554	2.98965	0.18849	23.7129	0	9.38524	28.6376	0
k__Bacteria|p__Actinobacteria|c__Actinobacteria|o__Bifidobacteriales|f__Bifidobacteriaceae	5.30724	0	0	0	0	0	0.53872	1.20398	0	0	0	0.61358	0	0	0	22.0626	17.1352	0	3.44329	0	0	0.06723	4.1901	0.49851	7.79698	19.3787	0.72665	17.9911	6.76138	8.28753	1.78081	0.05191	0	12.6152	0.09162	0	9.41631	34.5203	2.38795	0	28.1497	1.74554	2.98965	0.18849	23.7129	0	9.38524	28.6376	0
k__Bacteria|p__Actinobacteria|c__Actinobacteria|o__Bifidobacteriales|f__Bifidobacteriaceae|g__Bifidobacterium	5.30724	0	0	0	0	0	0	1.20398	0	0	0	0.61358	0	0	0	22.0626	17.1352	0	3.44329	0	0	0.06723	4.1901	0.49851	7.79698	19.3787	0.72665	17.9911	6.76138	8.28753	1.78081	0.05191	0	12.6152	0.09162	0	9.41631	34.5203	2.38795	0	28.1497	1.74554	2.98965	0.18849	23.7129	0	9.38524	28.6376	0
k__Bacteria|p__Actinobacteria|c__Actinobacteria|o__Bifidobacteriales|f__Bifidobacteriaceae|g__Bifidobacterium|s__Bifidobacterium_adolescentis	0	0	0	0	0	0	0	0	0	0	0	0	0	0	0	22.0626	0	0	0	0	0	0	0	0	0	12.0496	0	11.138	4.59798	0	0.74855	0	0	7.58533	0	0	0.0869	5.79541	0	0	1.13752	0	0	0	20.7302	0	0	15.8783	0
k__Bacteria|p__Actinobacteria|c__Actinobacteria|o__Bifidobacteriales|f__Bifidobacteriaceae|g__Bifidobacterium|s__Bifidobacterium_adolescentis|t__Bifidobacterium_adolescentis_unclassified	0	0	0	0	0	0	0	0	0	0	0	0	0	0	0	22.0626	0	0	0	0	0	0	0	0	0	12.0496	0	11.138	4.59798	0	0.74855	0	0	7.58533	0	0	0.0869	5.79541	0	0	1.13752	0	0	0	20.7302	0	0	15.8783	0
k__Bacteria|p__Actinobacteria|c__Actinobacteria|o__Bifidobacteriales|f__Bifidobacteriaceae|g__Bifidobacterium|s__Bifidobacterium_bifidum	0	0	0	0	0	0	0	0	0	0	0	0	0	0	0	0	11.532	0	0	0	0	0	0	0	6.37527	0	0	0	0	0	0	0.05191	0	0	0	0	2.59911	18.4048	0	0	0	0	0	0	0	0	0	7.28661	0
k__Bacteria|p__Actinobacteria|c__Actinobacteria|o__Bifidobacteriales|f__Bifidobacteriaceae|g__Bifidobacterium|s__Bifidobacterium_bifidum|t__Bifidobacterium_bifidum_unclassified	0	0	0	0	0	0	0	0	0	0	0	0	0	0	0	0	11.532	0	0	0	0	0	0	0	6.37527	0	0	0	0	0	0	0.05191	0	0	0	0	2.59911	18.4048	0	0	0	0	0	0	0	0	0	7.28661	0
k__Bacteria|p__Actinobacteria|c__Actinobacteria|o__Bifidobacteriales|f__Bifidobacteriaceae|g__Bifidobacterium|s__Bifidobacterium_catenulatum	0	0	0	0	0	0	0	0	0	0	0	0	0	0	0	0	0	0	0	0	0	0	0	0	0	0	0	0	0.57665	0	0	0	0	0	0	0	0	0	0	0	0	0	0	0	0	0	0	0	0
k__Bacteria|p__Actinobacteria|c__Actinobacteria|o__Bifidobacteriales|f__Bifidobacteriaceae|g__Bifidobacterium|s__Bifidobacterium_catenulatum|t__GCF_000173455	0	0	0	0	0	0	0	0	0	0	0	0	0	0	0	0	0	0	0	0	0	0	0	0	0	0	0	0	0.57665	0	0	0	0	0	0	0	0	0	0	0	0	0	0	0	0	0	0	0	0
k__Bacteria|p__Actinobacteria|c__Actinobacteria|o__Bifidobacteriales|f__Bifidobacteriaceae|g__Bifidobacterium|s__Bifidobacterium_dentium	0	0	0	0	0	0	0	0	0	0	0	0	0	0	0	0	0	0	0	0	0	0	0	0	0	0	0	0	0	0	0	0	0	0	0	0	0	0	0	0	0	0	0	0	0	0	0	0	0
k__Bacteria|p__Actinobacteria|c__Actinobacteria|o__Bifidobacteriales|f__Bifidobacteriaceae|g__Bifidobacterium|s__Bifidobacterium_dentium|t__Bifidobacterium_dentium_unclassified	0	0	0	0	0	0	0	0	0	0	0	0	0	0	0	0	0	0	0	0	0	0	0	0	0	0	0	0	0	0	0	0	0	0	0	0	0	0	0	0	0	0	0	0	0	0	0	0	0
k__Bacteria|p__Actinobacteria|c__Actinobacteria|o__Bifidobacteriales|f__Bifidobacteriaceae|g__Bifidobacterium|s__Bifidobacterium_longum	5.30724	0	0	0	0	0	0	1.20398	0	0	0	0.61358	0	0	0	0	2.18102	0	3.44329	0	0	0.06723	1.45366	0.49851	1.4217	7.32909	0.72665	6.85307	1.58675	0	1.03226	0	0	5.02992	0.09162	0	3.67264	3.8682	0.57842	0	6.84543	1.74554	2.98965	0	2.9827	0	9.38524	3.27033	0
k__Bacteria|p__Actinobacteria|c__Actinobacteria|o__Bifidobacteriales|f__Bifidobacteriaceae|g__Bifidobacterium|s__Bifidobacterium_longum|t__Bifidobacterium_longum_unclassified	5.30724	0	0	0	0	0	0	1.20398	0	0	0	0.61358	0	0	0	0	2.18102	0	3.44329	0	0	0.06723	1.45366	0.49851	1.4217	7.32909	0.72665	6.85307	1.58675	0	1.03226	0	0	5.02992	0.09162	0	3.67264	3.8682	0.57842	0	6.84543	1.74554	2.98965	0	2.9827	0	9.38524	3.27033	0
k__Bacteria|p__Actinobacteria|c__Actinobacteria|o__Bifidobacteriales|f__Bifidobacteriaceae|g__Bifidobacterium|s__Bifidobacterium_pseudocatenulatum	0	0	0	0	0	0	0	0	0	0	0	0	0	0	0	0	3.42226	0	0	0	0	0	2.73645	0	0	0	0	0	0	8.28753	0	0	0	0	0	0	3.05766	6.45189	1.80952	0	20.1667	0	0	0.18849	0	0	0	2.20237	0
k__Bacteria|p__Actinobacteria|c__Actinobacteria|o__Bifidobacteriales|f__Bifidobacteriaceae|g__Bifidobacterium|s__Bifidobacterium_pseudocatenulatum|t__GCF_000173435	0	0	0	0	0	0	0	0	0	0	0	0	0	0	0	0	3.42226	0	0	0	0	0	2.73645	0	0	0	0	0	0	8.28753	0	0	0	0	0	0	3.05766	6.45189	1.80952	0	20.1667	0	0	0.18849	0	0	0	2.20237	0
k__Bacteria|p__Actinobacteria|c__Actinobacteria|o__Coriobacteriales	1.74338	2.29806	0.10069	0	0.29178	0	6.24799	0.0519	1.98259	4.22001	0	0.26157	0	0	0	3.74573	33.1626	0.66721	3.32732	3.56331	0.25189	3.99234	2.35923	0.76299	4.10626	2.7873	13.6367	2.71098	0.40951	11.7536	6.84322	0.8102	0	1.95809	0.07995	0	0.67369	8.22284	3.18879	0	11.847	1.30399	1.38974	0.69849	5.15538	1.14396	1.8522	4.48813	0.25349
k__Bacteria|p__Actinobacteria|c__Actinobacteria|o__Coriobacteriales|f__Coriobacteriaceae	1.74338	2.29806	0.10069	0	0.29178	0	6.24799	0.0519	1.98259	4.22001	0	0.26157	0	0	0	3.74573	33.1626	0.66721	3.32732	3.56331	0.25189	3.99234	2.35923	0.76299	4.10626	2.7873	13.6367	2.71098	0.40951	11.7536	6.84322	0.8102	0	1.95809	0.07995	0	0.67369	8.22284	3.18879	0	11.847	1.30399	1.38974	0.69849	5.15538	1.14396	1.8522	4.48813	0.25349
k__Bacteria|p__Actinobacteria|c__Actinobacteria|o__Coriobacteriales|f__Coriobacteriaceae|g__Adlercreutzia	0	0	0	0	0	0	0	0	0	0	0	0	0	0	0	0	0	0	0	0.347	0	0	0	0	0	0	3.8909	0	0	0	0	0	0	0.21672	0	0	0.65166	0	0	0	0.3006	0	0	0	0.21673	0	0	0.17764	0
k__Bacteria|p__Actinobacteria|c__Actinobacteria|o__Coriobacteriales|f__Coriobacteriaceae|g__Adlercreutzia|s__Adlercreutzia_equolifaciens	0	0	0	0	0	0	0	0	0	0	0	0	0	0	0	0	0	0	0	0.347	0	0	0	0	0	0	3.8909	0	0	0	0	0	0	0.21672	0	0	0.65166	0	0	0	0.3006	0	0	0	0.21673	0	0	0.17764	0
k__Bacteria|p__Actinobacteria|c__Actinobacteria|o__Coriobacteriales|f__Coriobacteriaceae|g__Adlercreutzia|s__Adlercreutzia_equolifaciens|t__GCF_000478885	0	0	0	0	0	0	0	0	0	0	0	0	0	0	0	0	0	0	0	0.347	0	0	0	0	0	0	3.8909	0	0	0	0	0	0	0.21672	0	0	0.65166	0	0	0	0.3006	0	0	0	0.21673	0	0	0.17764	0
k__Bacteria|p__Actinobacteria|c__Actinobacteria|o__Coriobacteriales|f__Coriobacteriaceae|g__Collinsella	1.74338	2.22104	0.10069	0	0.29178	0	5.13284	0	0	0	0	0.26157	0	0	0	3.71641	32.6283	0	3.32732	3.21631	0.25189	3.73423	2.23497	0.76299	4.10626	1.55371	0	1.60532	0.40951	10.9188	3.01993	0.8102	0	1.74138	0.07995	0	0	8.04987	2.00926	0	11.5464	1.30399	1.38974	0.05188	4.93865	0.5472	1.8522	4.31049	0.25349
k__Bacteria|p__Actinobacteria|c__Actinobacteria|o__Coriobacteriales|f__Coriobacteriaceae|g__Collinsella|s__Collinsella_aerofaciens	1.74338	2.22104	0	0	0.28758	0	0	0	0	0	0	0.26157	0	0	0	3.71641	32.6283	0	3.32732	3.21631	0.25189	3.73423	2.23497	0.76299	4.10626	0	0	0	0.40951	10.9188	0	0.8102	0	1.74138	0.07995	0	0	7.98174	2.00926	0	11.5464	1.30399	1.38974	0.05188	4.93865	0.5472	1.8522	4.31049	0.25349
k__Bacteria|p__Actinobacteria|c__Actinobacteria|o__Coriobacteriales|f__Coriobacteriaceae|g__Collinsella|s__Collinsella_aerofaciens|t__GCF_000169035	1.74338	2.22104	0	0	0.28758	0	0	0	0	0	0	0.26157	0	0	0	3.71641	32.6283	0	3.32732	3.21631	0.25189	3.73423	2.23497	0.76299	4.10626	0	0	0	0.40951	10.9188	0	0.8102	0	1.74138	0.07995	0	0	7.98174	2.00926	0	11.5464	1.30399	1.38974	0.05188	4.93865	0.5472	1.8522	4.31049	0.25349
k__Bacteria|p__Actinobacteria|c__Actinobacteria|o__Coriobacteriales|f__Coriobacteriaceae|g__Collinsella|s__Collinsella_intestinalis	0	0	0	0	0	0	1.84361	0	0	0	0	0	0	0	0	0	0	0	0	0	0	0	0	0	0	1.48722	0	1.60532	0	0	0.08499	0	0	0	0	0	0	0.06813	0	0	0	0	0	0	0	0	0	0	0
k__Bacteria|p__Actinobacteria|c__Actinobacteria|o__Coriobacteriales|f__Coriobacteriaceae|g__Collinsella|s__Collinsella_intestinalis|t__GCF_000156175	0	0	0	0	0	0	1.84361	0	0	0	0	0	0	0	0	0	0	0	0	0	0	0	0	0	0	1.48722	0	1.60532	0	0	0.08499	0	0	0	0	0	0	0.06813	0	0	0	0	0	0	0	0	0	0	0
k__Bacteria|p__Actinobacteria|c__Actinobacteria|o__Coriobacteriales|f__Coriobacteriaceae|g__Collinsella|s__Collinsella_tanakaei	0	0	0	0	0	0	0	0	0	0	0	0	0	0	0	0	0	0	0	0	0	0	0	0	0	0	0	0	0	0	0.29398	0	0	0	0	0	0	0	0	0	0	0	0	0	0	0	0	0	0
k__Bacteria|p__Actinobacteria|c__Actinobacteria|o__Coriobacteriales|f__Coriobacteriaceae|g__Collinsella|s__Collinsella_tanakaei|t__GCF_000225705	0	0	0	0	0	0	0	0	0	0	0	0	0	0	0	0	0	0	0	0	0	0	0	0	0	0	0	0	0	0	0.29398	0	0	0	0	0	0	0	0	0	0	0	0	0	0	0	0	0	0
k__Bacteria|p__Actinobacteria|c__Actinobacteria|o__Coriobacteriales|f__Coriobacteriaceae|g__Collinsella|s__Collinsella_unclassified	0	0	0.10069	0	0.0042	0	1.84349	0	0	0	0	0	0	0	0	0	0	0	0	0	0	0	0	0	0	0.06648	0	0	0	0	2.64096	0	0	0	0	0	0	0	0	0	0	0	0	0	0	0	0	0	0
k__Bacteria|p__Actinobacteria|c__Actinobacteria|o__Coriobacteriales|f__Coriobacteriaceae|g__Coriobacteriaceae_noname	0	0	0	0	0	0	0	0	0	0	0	0	0	0	0	0	0	0	0	0	0	0	0	0	0	0	9.63943	0	0	0	0	0	0	0	0	0	0	0	0	0	0	0	0	0	0	0	0	0	0
k__Bacteria|p__Actinobacteria|c__Actinobacteria|o__Coriobacteriales|f__Coriobacteriaceae|g__Coriobacteriaceae_noname|s__Coriobacteriaceae_bacterium_phI	0	0	0	0	0	0	0	0	0	0	0	0	0	0	0	0	0	0	0	0	0	0	0	0	0	0	9.63943	0	0	0	0	0	0	0	0	0	0	0	0	0	0	0	0	0	0	0	0	0	0
k__Bacteria|p__Actinobacteria|c__Actinobacteria|o__Coriobacteriales|f__Coriobacteriaceae|g__Coriobacteriaceae_noname|s__Coriobacteriaceae_bacterium_phI|t__GCF_000311845	0	0	0	0	0	0	0	0	0	0	0	0	0	0	0	0	0	0	0	0	0	0	0	0	0	0	9.63943	0	0	0	0	0	0	0	0	0	0	0	0	0	0	0	0	0	0	0	0	0	0
k__Bacteria|p__Actinobacteria|c__Actinobacteria|o__Coriobacteriales|f__Coriobacteriaceae|g__Cryptobacterium	0	0	0	0	0	0	0	0	0	0	0	0	0	0	0	0	0	0	0	0	0	0	0	0	0	0	0	0	0	0	0	0	0	0	0	0	0	0	0	0	0	0	0	0	0	0	0	0	0
k__Bacteria|p__Actinobacteria|c__Actinobacteria|o__Coriobacteriales|f__Coriobacteriaceae|g__Cryptobacterium|s__Cryptobacterium_curtum	0	0	0	0	0	0	0	0	0	0	0	0	0	0	0	0	0	0	0	0	0	0	0	0	0	0	0	0	0	0	0	0	0	0	0	0	0	0	0	0	0	0	0	0	0	0	0	0	0
k__Bacteria|p__Actinobacteria|c__Actinobacteria|o__Coriobacteriales|f__Coriobacteriaceae|g__Cryptobacterium|s__Cryptobacterium_curtum|t__GCF_000023845	0	0	0	0	0	0	0	0	0	0	0	0	0	0	0	0	0	0	0	0	0	0	0	0	0	0	0	0	0	0	0	0	0	0	0	0	0	0	0	0	0	0	0	0	0	0	0	0	0
k__Bacteria|p__Actinobacteria|c__Actinobacteria|o__Coriobacteriales|f__Coriobacteriaceae|g__Eggerthella	0	0.07702	0	0	0	0	0	0.0519	1.98259	4.22001	0	0	0	0	0	0.02932	0.53432	0.66721	0	0	0	0.25811	0.12426	0	0	1.23359	0	1.10566	0	0	3.82329	0	0	0	0	0	0.02203	0.17297	1.17953	0	0	0	0	0.64661	0	0.59676	0	0	0
k__Bacteria|p__Actinobacteria|c__Actinobacteria|o__Coriobacteriales|f__Coriobacteriaceae|g__Eggerthella|s__Eggerthella_lenta	0	0	0	0	0	0	0	0	0	0.91987	0	0	0	0	0	0	0	0	0	0	0	0	0	0	0	0	0	0	0	0	0	0	0	0	0	0	0	0	0.41083	0	0	0	0	0	0	0	0	0	0
k__Bacteria|p__Actinobacteria|c__Actinobacteria|o__Coriobacteriales|f__Coriobacteriaceae|g__Eggerthella|s__Eggerthella_lenta|t__GCF_000024265	0	0	0	0	0	0	0	0	0	0.91987	0	0	0	0	0	0	0	0	0	0	0	0	0	0	0	0	0	0	0	0	0	0	0	0	0	0	0	0	0.41083	0	0	0	0	0	0	0	0	0	0
k__Bacteria|p__Actinobacteria|c__Actinobacteria|o__Coriobacteriales|f__Coriobacteriaceae|g__Eggerthella|s__Eggerthella_unclassified	0	0.07702	0	0	0	0	0	0.0519	1.98259	3.30014	0	0	0	0	0	0.02932	0.53432	0.66721	0	0	0	0.25811	0.12426	0	0	1.23359	0	1.10566	0	0	3.82329	0	0	0	0	0	0.02203	0.17297	0.7687	0	0	0	0	0.64661	0	0.59676	0	0	0
k__Bacteria|p__Actinobacteria|c__Actinobacteria|o__Coriobacteriales|f__Coriobacteriaceae|g__Gordonibacter	0	0	0	0	0	0	0	0	0	0	0	0	0	0	0	0	0	0	0	0	0	0	0	0	0	0	0.10634	0	0	0	0	0	0	0	0	0	0	0	0	0	0	0	0	0	0	0	0	0	0
k__Bacteria|p__Actinobacteria|c__Actinobacteria|o__Coriobacteriales|f__Coriobacteriaceae|g__Gordonibacter|s__Gordonibacter_pamelaeae	0	0	0	0	0	0	0	0	0	0	0	0	0	0	0	0	0	0	0	0	0	0	0	0	0	0	0.10634	0	0	0	0	0	0	0	0	0	0	0	0	0	0	0	0	0	0	0	0	0	0
k__Bacteria|p__Actinobacteria|c__Actinobacteria|o__Coriobacteriales|f__Coriobacteriaceae|g__Gordonibacter|s__Gordonibacter_pamelaeae|t__GCF_000210055	0	0	0	0	0	0	0	0	0	0	0	0	0	0	0	0	0	0	0	0	0	0	0	0	0	0	0.10634	0	0	0	0	0	0	0	0	0	0	0	0	0	0	0	0	0	0	0	0	0	0
k__Bacteria|p__Actinobacteria|c__Actinobacteria|o__Coriobacteriales|f__Coriobacteriaceae|g__Slackia	0	0	0	0	0	0	1.11515	0	0	0	0	0	0	0	0	0	0	0	0	0	0	0	0	0	0	0	0	0	0	0.83483	0	0	0	0	0	0	0	0	0	0	0	0	0	0	0	0	0	0	0
k__Bacteria|p__Actinobacteria|c__Actinobacteria|o__Coriobacteriales|f__Coriobacteriaceae|g__Slackia|s__Slackia_piriformis	0	0	0	0	0	0	1.11515	0	0	0	0	0	0	0	0	0	0	0	0	0	0	0	0	0	0	0	0	0	0	0.83483	0	0	0	0	0	0	0	0	0	0	0	0	0	0	0	0	0	0	0
k__Bacteria|p__Actinobacteria|c__Actinobacteria|o__Coriobacteriales|f__Coriobacteriaceae|g__Slackia|s__Slackia_piriformis|t__GCF_000296445	0	0	0	0	0	0	1.11515	0	0	0	0	0	0	0	0	0	0	0	0	0	0	0	0	0	0	0	0	0	0	0.83483	0	0	0	0	0	0	0	0	0	0	0	0	0	0	0	0	0	0	0
k__Bacteria|p__Actinobacteria|c__Actinobacteria|o__Coriobacteriales|f__Coriobacteriaceae|g__Slackia|s__Slackia_unclassified	0	0	0	0	0	0	0	0	0	0	0	0	0	0	0	0	0	0	0	0	0	0	0	0	0	0	0	0	0	0	0	0	0	0	0	0	0	0	0	0	0	0	0	0	0	0	0	0	0
k__Bacteria|p__Bacteroidetes	45.4702	40.7153	69.7287	54.6399	4.09139	41.7486	4.45494	70.1188	33.8918	18.423	52.6058	54.924	18.3545	83.7719	0	6.824	11.9505	71.9931	12.9068	30.6249	85.9431	14.024	52.7454	55.5517	6.9624	27.6484	4.07783	26.1021	34.1252	15.6653	27.5912	56.3104	81.9442	49.1315	73.9788	0.10176	30.3545	17.7722	47.1011	18.7304	29.1113	39.7997	42.1985	43.4831	45.9388	38.0099	37.0638	35.5226	30.9701
k__Bacteria|p__Bacteroidetes|c__Bacteroidia	45.4702	40.7153	69.7287	54.6399	4.09139	41.7486	4.45494	70.1188	33.8918	18.423	52.6058	54.924	18.3545	83.7719	0	6.824	11.9505	71.9931	12.9068	30.6249	85.9431	14.024	52.7454	55.5517	6.9624	27.6484	4.07783	26.1021	34.1252	15.6653	27.5912	56.3104	81.9442	49.1315	73.9788	0.10176	30.3545	17.7722	47.1011	18.7304	29.1113	39.7997	42.1985	43.4831	45.9388	38.0099	37.0638	35.5226	30.9701
k__Bacteria|p__Bacteroidetes|c__Bacteroidia|o__Bacteroidales	45.4702	40.7153	69.7287	54.6399	4.09139	41.7486	4.45494	70.1188	33.8918	18.423	52.6058	54.924	18.3545	83.7719	0	6.824	11.9505	71.9931	12.9068	30.6249	85.9431	14.024	52.7454	55.5517	6.9624	27.6484	4.07783	26.1021	34.1252	15.6653	27.5912	56.3104	81.9442	49.1315	73.9788	0.10176	30.3545	17.7722	47.1011	18.7304	29.1113	39.7997	42.1985	43.4831	45.9388	38.0099	37.0638	35.5226	30.9701
k__Bacteria|p__Bacteroidetes|c__Bacteroidia|o__Bacteroidales|f__Bacteroidaceae	25.5216	5.20517	49.6325	36.3506	0.94898	1.81453	2.34464	60.6847	8.93035	16.0724	39.475	38.1371	16.6262	55.2659	0	6.1736	10.8744	51.7029	7.55038	1.10845	79.7273	3.21614	50.8652	55.5517	3.4134	23.4952	4.07783	22.1584	25.2446	9.4115	20.8215	26.8921	15.3649	5.13084	69.9811	0.10176	25.0223	10.1395	33.905	12.3589	16.6802	39.0235	37.9543	41.2359	23.7749	11.1709	4.24123	18.4507	5.25757
k__Bacteria|p__Bacteroidetes|c__Bacteroidia|o__Bacteroidales|f__Bacteroidaceae|g__Bacteroides	25.5216	5.20517	49.6325	36.3506	0.94898	1.81453	2.34464	60.6847	8.93035	16.0724	39.475	38.1371	16.6262	55.2659	0	6.1736	10.8744	51.7029	7.55038	1.10845	79.7273	3.21614	50.8652	55.5517	3.4134	23.4952	4.07783	22.1584	25.2446	9.4115	20.8215	26.8921	15.3649	5.13084	69.9811	0.10176	25.0223	10.1395	33.905	12.3589	16.6802	39.0235	37.9543	41.2359	23.7749	11.1709	4.24123	18.4507	5.25757
k__Bacteria|p__Bacteroidetes|c__Bacteroidia|o__Bacteroidales|f__Bacteroidaceae|g__Bacteroides|s__Bacteroides_caccae	0.69493	0	0.7547	4.78689	0	0.11952	0	7.34101	0	0	2.88908	2.08613	0	5.82983	0	0	0.32935	1.02321	0.85781	0	3.82413	0	0	0	0.0236	0	0	0	0.28583	0.61296	0	5.00346	0	0	6.33674	0	0	0	0	0.34248	2.43755	0	0	0.84933	0	2.58501	0	0	0.18068
k__Bacteria|p__Bacteroidetes|c__Bacteroidia|o__Bacteroidales|f__Bacteroidaceae|g__Bacteroides|s__Bacteroides_caccae|t__Bacteroides_caccae_unclassified	0.69493	0	0.7547	4.78689	0	0.11952	0	7.34101	0	0	2.88908	2.08613	0	5.82983	0	0	0.32935	1.02321	0.85781	0	3.82413	0	0	0	0.0236	0	0	0	0.28583	0.61296	0	5.00346	0	0	6.33674	0	0	0	0	0.34248	2.43755	0	0	0.84933	0	2.58501	0	0	0.18068
k__Bacteria|p__Bacteroidetes|c__Bacteroidia|o__Bacteroidales|f__Bacteroidaceae|g__Bacteroides|s__Bacteroides_cellulosilyticus	0	1.34652	0.29286	0.41553	0	0	0	0	0	0	6.54416	1.14954	0	0	0	0	0	0	0	0	0	0	0	0	0	0	0	0	0	0	0	0	0	0	0	0	0	0	0	0	0	0	0	0	1.78305	2.07808	0	0	0
k__Bacteria|p__Bacteroidetes|c__Bacteroidia|o__Bacteroidales|f__Bacteroidaceae|g__Bacteroides|s__Bacteroides_cellulosilyticus|t__Bacteroides_cellulosilyticus_unclassified	0	1.34652	0.29286	0.41553	0	0	0	0	0	0	6.54416	1.14954	0	0	0	0	0	0	0	0	0	0	0	0	0	0	0	0	0	0	0	0	0	0	0	0	0	0	0	0	0	0	0	0	1.78305	2.07808	0	0	0
k__Bacteria|p__Bacteroidetes|c__Bacteroidia|o__Bacteroidales|f__Bacteroidaceae|g__Bacteroides|s__Bacteroides_clarus	0	0	0.22122	0	0	0	0	0	0	0	0	0	0	0	0	0	0	0	0	0	0	0	0	0	0	0	0	0	0	0	0	0	0	0	0	0	0	0	0	0	0	0	5.22514	0	0	0	0	0	0
k__Bacteria|p__Bacteroidetes|c__Bacteroidia|o__Bacteroidales|f__Bacteroidaceae|g__Bacteroides|s__Bacteroides_clarus|t__GCF_000195615	0	0	0.22122	0	0	0	0	0	0	0	0	0	0	0	0	0	0	0	0	0	0	0	0	0	0	0	0	0	0	0	0	0	0	0	0	0	0	0	0	0	0	0	5.22514	0	0	0	0	0	0
k__Bacteria|p__Bacteroidetes|c__Bacteroidia|o__Bacteroidales|f__Bacteroidaceae|g__Bacteroides|s__Bacteroides_coprocola	0	0	0	0	0	0	0	0	0	0	0	6.2871	4.0945	0	0	0	0	0	0	0	32.963	0	33.6473	0	0	6.6243	0	6.49987	0	1.55583	0	0	0	3.08333	8.8527	0	7.13208	0	0	0	0	0	0	0	1.29465	0	0	7.96716	0
k__Bacteria|p__Bacteroidetes|c__Bacteroidia|o__Bacteroidales|f__Bacteroidaceae|g__Bacteroides|s__Bacteroides_coprocola|t__GCF_000154845	0	0	0	0	0	0	0	0	0	0	0	6.2871	4.0945	0	0	0	0	0	0	0	32.963	0	33.6473	0	0	6.6243	0	6.49987	0	1.55583	0	0	0	3.08333	8.8527	0	7.13208	0	0	0	0	0	0	0	1.29465	0	0	7.96716	0
k__Bacteria|p__Bacteroidetes|c__Bacteroidia|o__Bacteroidales|f__Bacteroidaceae|g__Bacteroides|s__Bacteroides_coprophilus	9.64075	0	0	0	0	0	0	0	1.90819	0	0	0.07479	0	0	0	0	0	0	0	0.16112	0	0	0	0	0	0	0	0	0	0	0	0	0	0	0	0	0	0	0	0	0	0	0	0.67349	0	0	0	1.49325	2.81906
k__Bacteria|p__Bacteroidetes|c__Bacteroidia|o__Bacteroidales|f__Bacteroidaceae|g__Bacteroides|s__Bacteroides_coprophilus|t__GCF_000157915	9.64075	0	0	0	0	0	0	0	1.90819	0	0	0.07479	0	0	0	0	0	0	0	0.16112	0	0	0	0	0	0	0	0	0	0	0	0	0	0	0	0	0	0	0	0	0	0	0	0.67349	0	0	0	1.49325	2.81906
k__Bacteria|p__Bacteroidetes|c__Bacteroidia|o__Bacteroidales|f__Bacteroidaceae|g__Bacteroides|s__Bacteroides_dorei	0	1.16912	0.03096	0.02708	0	0	0.16824	0	2.60428	1.8896	0	0	0	0	0	0	0	6.53943	0	0	0	0	0	0	0	1.97527	0	2.20174	0	0	0	2.32603	2.67186	0	0	0	0.09281	0	0	0	0	0	1.1982	0	0	0	0	0	0
k__Bacteria|p__Bacteroidetes|c__Bacteroidia|o__Bacteroidales|f__Bacteroidaceae|g__Bacteroides|s__Bacteroides_dorei|t__Bacteroides_dorei_unclassified	0	1.16912	0.03096	0.02708	0	0	0.16824	0	2.60428	1.8896	0	0	0	0	0	0	0	6.53943	0	0	0	0	0	0	0	1.97527	0	2.20174	0	0	0	2.32603	2.67186	0	0	0	0.09281	0	0	0	0	0	1.1982	0	0	0	0	0	0
k__Bacteria|p__Bacteroidetes|c__Bacteroidia|o__Bacteroidales|f__Bacteroidaceae|g__Bacteroides|s__Bacteroides_eggerthii	2.49368	0	6.15992	0	0	0	0	0	0	0	0	5.51813	0	6.81844	0	0	0	0	0	0	0.1683	0	0	0	0	0	3.62137	0	0	0	0	0	0	0	0	0	0.11246	0	0	0	0	0	3.94677	0	0	2.1057	0	0	0
k__Bacteria|p__Bacteroidetes|c__Bacteroidia|o__Bacteroidales|f__Bacteroidaceae|g__Bacteroides|s__Bacteroides_eggerthii|t__Bacteroides_eggerthii_unclassified	2.49368	0	6.15992	0	0	0	0	0	0	0	0	5.51813	0	6.81844	0	0	0	0	0	0	0.1683	0	0	0	0	0	3.62137	0	0	0	0	0	0	0	0	0	0.11246	0	0	0	0	0	3.94677	0	0	2.1057	0	0	0
k__Bacteria|p__Bacteroidetes|c__Bacteroidia|o__Bacteroidales|f__Bacteroidaceae|g__Bacteroides|s__Bacteroides_finegoldii	0	0	1.37719	0	0	0	0	0	0	0	0	3.71532	1.22671	0	0	0	0.62941	4.00165	0	0	2.3498	0	0	0	0	0	0	0	0	0	0	1.7857	2.05001	0	0	0	0	0	0	5.88514	0	0	0	17.0121	0	0	0	0.35551	0
k__Bacteria|p__Bacteroidetes|c__Bacteroidia|o__Bacteroidales|f__Bacteroidaceae|g__Bacteroides|s__Bacteroides_finegoldii|t__Bacteroides_finegoldii_unclassified	0	0	1.37719	0	0	0	0	0	0	0	0	3.71532	1.22671	0	0	0	0.62941	4.00165	0	0	2.3498	0	0	0	0	0	0	0	0	0	0	1.7857	2.05001	0	0	0	0	0	0	5.88514	0	0	0	17.0121	0	0	0	0.35551	0
k__Bacteria|p__Bacteroidetes|c__Bacteroidia|o__Bacteroidales|f__Bacteroidaceae|g__Bacteroides|s__Bacteroides_fragilis	0	0	0	0	0.33972	0	0	1.86314	0	0.21218	2.5881	0	0	0	0	0	1.79141	0	0	0	0	0	0.08798	0	0	0	0	0	0	0	0	0	0	0	0	0	0.3857	3.75764	14.4967	0	0	10.1936	0	0	0	0	0	0	0
k__Bacteria|p__Bacteroidetes|c__Bacteroidia|o__Bacteroidales|f__Bacteroidaceae|g__Bacteroides|s__Bacteroides_fragilis|t__Bacteroides_fragilis_unclassified	0	0	0	0	0.33972	0	0	1.86314	0	0.21218	2.5881	0	0	0	0	0	1.79141	0	0	0	0	0	0.08798	0	0	0	0	0	0	0	0	0	0	0	0	0	0.3857	3.75764	14.4967	0	0	10.1936	0	0	0	0	0	0	0
k__Bacteria|p__Bacteroidetes|c__Bacteroidia|o__Bacteroidales|f__Bacteroidaceae|g__Bacteroides|s__Bacteroides_intestinalis	0	0	0	0	0	0	0	0	0	0	0	0	0	0	0	0	0	0	0	0	0	0	0	0	0	0	0	0	0	0	0	0	0	0	0	0	0	0	0	0	0	0	0	0	0	0.28396	0	0	0
k__Bacteria|p__Bacteroidetes|c__Bacteroidia|o__Bacteroidales|f__Bacteroidaceae|g__Bacteroides|s__Bacteroides_intestinalis|t__GCF_000172175	0	0	0	0	0	0	0	0	0	0	0	0	0	0	0	0	0	0	0	0	0	0	0	0	0	0	0	0	0	0	0	0	0	0	0	0	0	0	0	0	0	0	0	0	0	0.28396	0	0	0
k__Bacteria|p__Bacteroidetes|c__Bacteroidia|o__Bacteroidales|f__Bacteroidaceae|g__Bacteroides|s__Bacteroides_massiliensis	0	0	4.57039	2.97944	0	0	0.47874	0.48846	0	3.80137	0	0	3.05378	0	0	0	0	0	0	0	2.15069	0.38194	0	0	1.57824	0	0	0	2.01119	0	5.6454	1.77937	0	0.83003	0	0	0	0	0	0	0	0	0	0	3.29682	0	0	0	0
k__Bacteria|p__Bacteroidetes|c__Bacteroidia|o__Bacteroidales|f__Bacteroidaceae|g__Bacteroides|s__Bacteroides_massiliensis|t__Bacteroides_massiliensis_unclassified	0	0	4.57039	2.97944	0	0	0.47874	0.48846	0	3.80137	0	0	3.05378	0	0	0	0	0	0	0	2.15069	0.38194	0	0	1.57824	0	0	0	2.01119	0	5.6454	1.77937	0	0.83003	0	0	0	0	0	0	0	0	0	0	3.29682	0	0	0	0
k__Bacteria|p__Bacteroidetes|c__Bacteroidia|o__Bacteroidales|f__Bacteroidaceae|g__Bacteroides|s__Bacteroides_nordii	0	0	0	0	0	0	0	0	0	0	0	0	0	0	0	0	0	0	0	0	0	0	0	0	0	0	0	0	0	0	0	0	0	0	0	0	0	0	0.16643	0	0	0	0	0.57136	0	0	0	0	0
k__Bacteria|p__Bacteroidetes|c__Bacteroidia|o__Bacteroidales|f__Bacteroidaceae|g__Bacteroides|s__Bacteroides_nordii|t__GCF_000273175	0	0	0	0	0	0	0	0	0	0	0	0	0	0	0	0	0	0	0	0	0	0	0	0	0	0	0	0	0	0	0	0	0	0	0	0	0	0	0.16643	0	0	0	0	0.57136	0	0	0	0	0
k__Bacteria|p__Bacteroidetes|c__Bacteroidia|o__Bacteroidales|f__Bacteroidaceae|g__Bacteroides|s__Bacteroides_ovatus	1.08791	0	3.7793	0.28214	0	0	0	1.22377	0	0.08217	8.51311	0.17885	0.86313	0	0	4.10361	0.41974	0	2.7735	0	0.23284	0.192	5.11716	0	0	5.31945	0	4.50961	0.76949	0	4.76457	1.42155	0	0	3.06415	0	0.67175	0	0.54484	0.26178	2.01948	0.26865	9.55645	1.67566	0.21314	0.13614	0	0	0
k__Bacteria|p__Bacteroidetes|c__Bacteroidia|o__Bacteroidales|f__Bacteroidaceae|g__Bacteroides|s__Bacteroides_ovatus|t__Bacteroides_ovatus_unclassified	1.08791	0	3.7793	0.28214	0	0	0	1.22377	0	0.08217	8.51311	0.17885	0.86313	0	0	4.10361	0.41974	0	2.7735	0	0.23284	0.192	5.11716	0	0	5.31945	0	4.50961	0.76949	0	4.76457	1.42155	0	0	3.06415	0	0.67175	0	0.54484	0.26178	2.01948	0.26865	9.55645	1.67566	0.21314	0.13614	0	0	0
k__Bacteria|p__Bacteroidetes|c__Bacteroidia|o__Bacteroidales|f__Bacteroidaceae|g__Bacteroides|s__Bacteroides_plebeius	0	0	0	0	0	0.22702	0	14.7805	2.60417	0	0	0	1.00891	0	0	1.31024	0	0	0	0	18.1165	1.42789	0	0	0	3.00364	0	3.66284	0	0	0	0	8.31708	0	24.6667	0	9.44522	0	0	0	0	0	0	0.30762	0	0	0	7.1822	1.23933
k__Bacteria|p__Bacteroidetes|c__Bacteroidia|o__Bacteroidales|f__Bacteroidaceae|g__Bacteroides|s__Bacteroides_plebeius|t__GCF_000187895	0	0	0	0	0	0.22702	0	14.7805	2.60417	0	0	0	1.00891	0	0	1.31024	0	0	0	0	18.1165	1.42789	0	0	0	3.00364	0	3.66284	0	0	0	0	8.31708	0	24.6667	0	9.44522	0	0	0	0	0	0	0.30762	0	0	0	7.1822	1.23933
k__Bacteria|p__Bacteroidetes|c__Bacteroidia|o__Bacteroidales|f__Bacteroidaceae|g__Bacteroides|s__Bacteroides_salyersiae	0	0	0.30535	0.50133	0	0	0	0	0	0	2.41428	0	0	0	0	0	0	0	0	0	0.55533	0	0	0	0	0	0	0	0	0	0	0	0.06252	0	0	0	0	0	0	0	0	0	0	0	0.92635	0	0	0	0.03578
k__Bacteria|p__Bacteroidetes|c__Bacteroidia|o__Bacteroidales|f__Bacteroidaceae|g__Bacteroides|s__Bacteroides_salyersiae|t__Bacteroides_salyersiae_unclassified	0	0	0.30535	0.50133	0	0	0	0	0	0	2.41428	0	0	0	0	0	0	0	0	0	0.55533	0	0	0	0	0	0	0	0	0	0	0	0.06252	0	0	0	0	0	0	0	0	0	0	0	0.92635	0	0	0	0.03578
k__Bacteria|p__Bacteroidetes|c__Bacteroidia|o__Bacteroidales|f__Bacteroidaceae|g__Bacteroides|s__Bacteroides_stercoris	0.94851	0	9.27736	14.6318	0.44879	0.40794	0	3.62677	0.7624	0	0	8.89566	0.8091	0	0	0	5.23036	11.0527	0	0	3.87355	0.10743	0	21.3739	0	3.77175	0	3.21147	6.07279	1.1749	0	4.42604	1.00209	0.42244	15.3648	0	0	0	0	2.62426	0.60456	0	0	0	11.2456	0.10248	2.29992	0.42557	0
k__Bacteria|p__Bacteroidetes|c__Bacteroidia|o__Bacteroidales|f__Bacteroidaceae|g__Bacteroides|s__Bacteroides_stercoris|t__Bacteroides_stercoris_unclassified	0.94851	0	9.27736	14.6318	0.44879	0.40794	0	3.62677	0.7624	0	0	8.89566	0.8091	0	0	0	5.23036	11.0527	0	0	3.87355	0.10743	0	21.3739	0	3.77175	0	3.21147	6.07279	1.1749	0	4.42604	1.00209	0.42244	15.3648	0	0	0	0	2.62426	0.60456	0	0	0	11.2456	0.10248	2.29992	0.42557	0
k__Bacteria|p__Bacteroidetes|c__Bacteroidia|o__Bacteroidales|f__Bacteroidaceae|g__Bacteroides|s__Bacteroides_thetaiotaomicron	0	0.88687	2.39061	11.761	0	0.10666	0	0.32938	0.07803	2.21642	3.877	3.33653	0.17582	34.3485	0	0	0	7.50602	0	0	0.36063	0.48045	0.46486	0.58232	0	0.92256	0	0.71903	0	0.12597	3.60614	1.00419	0	0	1.0012	0	0.45388	5.43702	10.0441	1.18145	0.59091	7.37472	1.52803	3.9385	0.94991	0.63601	0	0	0.5237
k__Bacteria|p__Bacteroidetes|c__Bacteroidia|o__Bacteroidales|f__Bacteroidaceae|g__Bacteroides|s__Bacteroides_thetaiotaomicron|t__Bacteroides_thetaiotaomicron_unclassified	0	0.88687	2.39061	11.761	0	0.10666	0	0.32938	0.07803	2.21642	3.877	3.33653	0.17582	34.3485	0	0	0	7.50602	0	0	0.36063	0.48045	0.46486	0.58232	0	0.92256	0	0.71903	0	0.12597	3.60614	1.00419	0	0	1.0012	0	0.45388	5.43702	10.0441	1.18145	0.59091	7.37472	1.52803	3.9385	0.94991	0.63601	0	0	0.5237
k__Bacteria|p__Bacteroidetes|c__Bacteroidia|o__Bacteroidales|f__Bacteroidaceae|g__Bacteroides|s__Bacteroides_uniformis	4.42714	1.24931	4.23706	0.43134	0	0.27838	1.21218	2.00749	0	3.09639	10.295	3.49596	0.38732	6.44185	0	0	0.58336	3.50295	0	0	9.01413	0	6.10533	33.5308	0.26578	0.11581	0	0.40035	10.5572	0	3.74573	0.51353	0	0	1.42871	0	0.60606	0.9448	0.21196	0.5282	2.48965	15.8071	1.69389	12.5862	2.11628	1.80634	0.07318	0.2212	0.03697
k__Bacteria|p__Bacteroidetes|c__Bacteroidia|o__Bacteroidales|f__Bacteroidaceae|g__Bacteroides|s__Bacteroides_uniformis|t__Bacteroides_uniformis_unclassified	4.42714	1.24931	4.23706	0.43134	0	0.27838	1.21218	2.00749	0	3.09639	10.295	3.49596	0.38732	6.44185	0	0	0.58336	3.50295	0	0	9.01413	0	6.10533	33.5308	0.26578	0.11581	0	0.40035	10.5572	0	3.74573	0.51353	0	0	1.42871	0	0.60606	0.9448	0.21196	0.5282	2.48965	15.8071	1.69389	12.5862	2.11628	1.80634	0.07318	0.2212	0.03697
k__Bacteria|p__Bacteroidetes|c__Bacteroidia|o__Bacteroidales|f__Bacteroidaceae|g__Bacteroides|s__Bacteroides_vulgatus	6.22871	0.55334	16.1569	0	0.16047	0.67499	0.48549	27.3144	0.43698	3.54059	2.35428	3.39912	5.00693	0.10984	0	0.75974	1.89073	17.9718	3.91907	0.94732	6.11849	0.62643	5.44259	0.06474	1.54578	1.76241	0.45646	0.95347	5.54809	5.94184	2.49494	8.63217	1.26137	0.79504	9.26612	0.10176	5.65778	0	6.64736	1.53558	8.53802	0	11.4607	2.93571	1.94914	1.43717	1.86813	0.80578	0.42205
k__Bacteria|p__Bacteroidetes|c__Bacteroidia|o__Bacteroidales|f__Bacteroidaceae|g__Bacteroides|s__Bacteroides_vulgatus|t__Bacteroides_vulgatus_unclassified	6.22871	0.55334	16.1569	0	0.16047	0.67499	0.48549	27.3144	0.43698	3.54059	2.35428	3.39912	5.00693	0.10984	0	0.75974	1.89073	17.9718	3.91907	0.94732	6.11849	0.62643	5.44259	0.06474	1.54578	1.76241	0.45646	0.95347	5.54809	5.94184	2.49494	8.63217	1.26137	0.79504	9.26612	0.10176	5.65778	0	6.64736	1.53558	8.53802	0	11.4607	2.93571	1.94914	1.43717	1.86813	0.80578	0.42205
k__Bacteria|p__Bacteroidetes|c__Bacteroidia|o__Bacteroidales|f__Bacteroidaceae|g__Bacteroides|s__Bacteroides_xylanisolvens	0	0	0.07863	0.53398	0	0	0	1.70986	0	1.23373	0	0	0	1.71749	0	0	0	0.10505	0	0	0	0	0	0	0	0	0	0	0	0	0.56472	0	0	0	0	0	0.46452	0	1.7936	0	0	5.37941	3.34505	0.68583	0	0	0	0	0
k__Bacteria|p__Bacteroidetes|c__Bacteroidia|o__Bacteroidales|f__Bacteroidaceae|g__Bacteroides|s__Bacteroides_xylanisolvens|t__Bacteroides_xylanisolvens_unclassified	0	0	0.07863	0.53398	0	0	0	1.70986	0	1.23373	0	0	0	1.71749	0	0	0	0.10505	0	0	0	0	0	0	0	0	0	0	0	0	0.56472	0	0	0	0	0	0.46452	0	1.7936	0	0	5.37941	3.34505	0.68583	0	0	0	0	0
k__Bacteria|p__Bacteroidetes|c__Bacteroidia|o__Bacteroidales|f__Bacteroidales_noname	1.53541	0.31495	0	0	0	0	0	0	0	0	0	0	0	0	0	0	0	0	0	0	0	0	0	0	0	0.13739	0	0	0	0	0	1.5717	0	0	0	0	0	0	0	0	0	0	0	0	2.06118	0	0	0	0
k__Bacteria|p__Bacteroidetes|c__Bacteroidia|o__Bacteroidales|f__Bacteroidales_noname|g__Bacteroidales_noname	1.53541	0.31495	0	0	0	0	0	0	0	0	0	0	0	0	0	0	0	0	0	0	0	0	0	0	0	0.13739	0	0	0	0	0	1.5717	0	0	0	0	0	0	0	0	0	0	0	0	2.06118	0	0	0	0
k__Bacteria|p__Bacteroidetes|c__Bacteroidia|o__Bacteroidales|f__Bacteroidales_noname|g__Bacteroidales_noname|s__Bacteroidales_bacterium_ph8	1.53541	0.31495	0	0	0	0	0	0	0	0	0	0	0	0	0	0	0	0	0	0	0	0	0	0	0	0.13739	0	0	0	0	0	1.5717	0	0	0	0	0	0	0	0	0	0	0	0	2.06118	0	0	0	0
k__Bacteria|p__Bacteroidetes|c__Bacteroidia|o__Bacteroidales|f__Bacteroidales_noname|g__Bacteroidales_noname|s__Bacteroidales_bacterium_ph8|t__GCF_000311925	1.53541	0.31495	0	0	0	0	0	0	0	0	0	0	0	0	0	0	0	0	0	0	0	0	0	0	0	0.13739	0	0	0	0	0	1.5717	0	0	0	0	0	0	0	0	0	0	0	0	2.06118	0	0	0	0
k__Bacteria|p__Bacteroidetes|c__Bacteroidia|o__Bacteroidales|f__Porphyromonadaceae	2.53601	1.81349	2.98334	4.73566	0.23842	3.41527	0.11878	7.34072	0	0.72843	2.77607	2.87586	0.77139	19.1885	0	0	0.84924	8.30901	0.7213	0	2.46189	1.40214	1.27083	0	0	0	0	0.33489	3.39753	1.04629	0	9.77427	0.14746	0	3.9977	0	2.80083	0	12.322	1.32055	1.69373	0.7762	2.26728	1.05169	6.97334	1.25229	0.12939	0.35868	0
k__Bacteria|p__Bacteroidetes|c__Bacteroidia|o__Bacteroidales|f__Porphyromonadaceae|g__Barnesiella	1.32003	0	0	0	0	0	0	0	0	0	0	1.68885	0	0.19969	0	0	0.34211	0	0	0	0	0	0	0	0	0	0	0	0	0	0	4.10908	0	0	0	0	0	0	0	0	0	0	0	0.06694	1.34486	0	0	0	0
k__Bacteria|p__Bacteroidetes|c__Bacteroidia|o__Bacteroidales|f__Porphyromonadaceae|g__Barnesiella|s__Barnesiella_intestinihominis	1.32003	0	0	0	0	0	0	0	0	0	0	1.68885	0	0.19969	0	0	0.34211	0	0	0	0	0	0	0	0	0	0	0	0	0	0	4.10908	0	0	0	0	0	0	0	0	0	0	0	0.06694	1.34486	0	0	0	0
k__Bacteria|p__Bacteroidetes|c__Bacteroidia|o__Bacteroidales|f__Porphyromonadaceae|g__Barnesiella|s__Barnesiella_intestinihominis|t__GCF_000296465	1.32003	0	0	0	0	0	0	0	0	0	0	1.68885	0	0.19969	0	0	0.34211	0	0	0	0	0	0	0	0	0	0	0	0	0	0	4.10908	0	0	0	0	0	0	0	0	0	0	0	0.06694	1.34486	0	0	0	0
k__Bacteria|p__Bacteroidetes|c__Bacteroidia|o__Bacteroidales|f__Porphyromonadaceae|g__Coprobacter	0	0	0	0	0	0	0	0	0	0	0	0	0	0	0	0	0	0	0	0	0	0	0	0	0	0	0	0	0	0	0	0	0	0	0	0	0	0	0	0	0	0	0	0	2.14954	0	0	0	0
k__Bacteria|p__Bacteroidetes|c__Bacteroidia|o__Bacteroidales|f__Porphyromonadaceae|g__Coprobacter|s__Coprobacter_fastidiosus	0	0	0	0	0	0	0	0	0	0	0	0	0	0	0	0	0	0	0	0	0	0	0	0	0	0	0	0	0	0	0	0	0	0	0	0	0	0	0	0	0	0	0	0	2.14954	0	0	0	0
k__Bacteria|p__Bacteroidetes|c__Bacteroidia|o__Bacteroidales|f__Porphyromonadaceae|g__Coprobacter|s__Coprobacter_fastidiosus|t__GCF_000473955	0	0	0	0	0	0	0	0	0	0	0	0	0	0	0	0	0	0	0	0	0	0	0	0	0	0	0	0	0	0	0	0	0	0	0	0	0	0	0	0	0	0	0	0	2.14954	0	0	0	0
k__Bacteria|p__Bacteroidetes|c__Bacteroidia|o__Bacteroidales|f__Porphyromonadaceae|g__Odoribacter	0	0	0	0	0	0	0	0	0	0	0	0	0	0	0	0	0	0	0	0	0	0	0	0	0	0	0	0	0	0	0	0	0	0	0	0	0	0	0	0	0	0	0	0	0	0	0	0	0
k__Bacteria|p__Bacteroidetes|c__Bacteroidia|o__Bacteroidales|f__Porphyromonadaceae|g__Odoribacter|s__Odoribacter_unclassified	0	0	0	0	0	0	0	0	0	0	0	0	0	0	0	0	0	0	0	0	0	0	0	0	0	0	0	0	0	0	0	0	0	0	0	0	0	0	0	0	0	0	0	0	0	0	0	0	0
k__Bacteria|p__Bacteroidetes|c__Bacteroidia|o__Bacteroidales|f__Porphyromonadaceae|g__Parabacteroides	1.21598	1.81349	2.98334	4.73566	0.23842	3.41527	0.11878	7.34072	0	0.72843	2.77607	1.18701	0.77139	18.9888	0	0	0.50713	8.30901	0.7213	0	2.46189	1.40214	1.27083	0	0	0	0	0.33489	3.39753	1.04629	0	5.66518	0.14746	0	3.9977	0	2.80083	0	12.322	1.32055	1.69373	0.7762	2.26728	0.98475	3.47895	1.25229	0.12939	0.35868	0
k__Bacteria|p__Bacteroidetes|c__Bacteroidia|o__Bacteroidales|f__Porphyromonadaceae|g__Parabacteroides|s__Parabacteroides_distasonis	0.68648	0	1.10425	0.08062	0	1.55509	0.11878	3.88346	0	0.51492	0.62819	0	0.36528	4.15685	0	0	0.3133	0	0	0	0	0.23099	0	0	0	0	0	0	2.86471	0.14327	0	1.67069	0	0	0.48662	0	1.4678	0	5.14289	0	1.08449	0.58959	1.0917	0.19256	0.3522	0	0.12939	0	0
k__Bacteria|p__Bacteroidetes|c__Bacteroidia|o__Bacteroidales|f__Porphyromonadaceae|g__Parabacteroides|s__Parabacteroides_distasonis|t__Parabacteroides_distasonis_unclassified	0.68648	0	1.10425	0.08062	0	1.55509	0.11878	3.88346	0	0.51492	0.62819	0	0.36528	4.15685	0	0	0.3133	0	0	0	0	0.23099	0	0	0	0	0	0	2.86471	0.14327	0	1.67069	0	0	0.48662	0	1.4678	0	5.14289	0	1.08449	0.58959	1.0917	0.19256	0.3522	0	0.12939	0	0
k__Bacteria|p__Bacteroidetes|c__Bacteroidia|o__Bacteroidales|f__Porphyromonadaceae|g__Parabacteroides|s__Parabacteroides_goldsteinii	0	0	0	0	0	0	0	0	0	0	0	0	0	0	0	0	0	0.15783	0	0	0	0	0	0	0	0	0	0	0	0	0	0	0	0	0	0	0.68618	0	0	0	0	0	0	0	0	0.3527	0	0	0
k__Bacteria|p__Bacteroidetes|c__Bacteroidia|o__Bacteroidales|f__Porphyromonadaceae|g__Parabacteroides|s__Parabacteroides_goldsteinii|t__Parabacteroides_goldsteinii_unclassified	0	0	0	0	0	0	0	0	0	0	0	0	0	0	0	0	0	0.15783	0	0	0	0	0	0	0	0	0	0	0	0	0	0	0	0	0	0	0.68618	0	0	0	0	0	0	0	0	0.3527	0	0	0
k__Bacteria|p__Bacteroidetes|c__Bacteroidia|o__Bacteroidales|f__Porphyromonadaceae|g__Parabacteroides|s__Parabacteroides_johnsonii	0	0	0	0	0	0	0	0	0	0	0	0	0	0	0	0	0	0	0	0	2.46189	0	0	0	0	0	0	0	0	0	0	0	0	0	0	0	0	0	0	0	0	0	0	0	0	0	0	0	0
k__Bacteria|p__Bacteroidetes|c__Bacteroidia|o__Bacteroidales|f__Porphyromonadaceae|g__Parabacteroides|s__Parabacteroides_johnsonii|t__Parabacteroides_johnsonii_unclassified	0	0	0	0	0	0	0	0	0	0	0	0	0	0	0	0	0	0	0	0	2.46189	0	0	0	0	0	0	0	0	0	0	0	0	0	0	0	0	0	0	0	0	0	0	0	0	0	0	0	0
k__Bacteria|p__Bacteroidetes|c__Bacteroidia|o__Bacteroidales|f__Porphyromonadaceae|g__Parabacteroides|s__Parabacteroides_merdae	0.5295	1.81349	1.56535	0	0	0.26241	0	3.45726	0	0	0	0.34174	0.4061	14.8319	0	0	0	8.15118	0.7213	0	0	0	1.27083	0	0	0	0	0	0	0	0	3.99449	0.14746	0	1.21931	0	0.64685	0	0	1.32055	0.60924	0	1.17557	0.79219	3.12675	0.89958	0	0.35868	0
k__Bacteria|p__Bacteroidetes|c__Bacteroidia|o__Bacteroidales|f__Porphyromonadaceae|g__Parabacteroides|s__Parabacteroides_merdae|t__Parabacteroides_merdae_unclassified	0.5295	1.81349	1.56535	0	0	0.26241	0	3.45726	0	0	0	0.34174	0.4061	14.8319	0	0	0	8.15118	0.7213	0	0	0	1.27083	0	0	0	0	0	0	0	0	3.99449	0.14746	0	1.21931	0	0.64685	0	0	1.32055	0.60924	0	1.17557	0.79219	3.12675	0.89958	0	0.35868	0
k__Bacteria|p__Bacteroidetes|c__Bacteroidia|o__Bacteroidales|f__Porphyromonadaceae|g__Parabacteroides|s__Parabacteroides_unclassified	0	0	0.31375	4.65504	0.23842	1.59778	0	0	0	0.21351	2.14787	0.84526	0	0	0	0	0.19384	0	0	0	0	1.17115	0	0	0	0	0	0.33489	0.53282	0.90302	0	0	0	0	2.29177	0	0	0	7.17914	0	0	0.18661	0	0	0	0	0	0	0
k__Bacteria|p__Bacteroidetes|c__Bacteroidia|o__Bacteroidales|f__Prevotellaceae	0.84778	32.6318	0	0	2.81083	31.1391	0	2.09338	24.9615	0.87127	0	1.28788	0.22761	2.1153	0	0.65041	0	0	4.35826	29.5164	0	6.12241	0.60933	0	3.40508	0	0	0	0	4.93721	0	0	64.7829	44.0007	0	0	0	0	0.55491	0	0	0	0	0	0	6.14094	32.6932	11.8213	25.5633
k__Bacteria|p__Bacteroidetes|c__Bacteroidia|o__Bacteroidales|f__Prevotellaceae|g__Paraprevotella	0.84778	0.82177	0	0	0	1.96993	0	0	0	0.87127	0	0	0.18984	2.1153	0	0.65041	0	0	0	0	0	0	0.60933	0	0	0	0	0	0	4.80103	0	0	2.35254	0	0	0	0	0	0	0	0	0	0	0	0	0.4399	0.62029	0.23118	0.23035
k__Bacteria|p__Bacteroidetes|c__Bacteroidia|o__Bacteroidales|f__Prevotellaceae|g__Paraprevotella|s__Paraprevotella_clara	0	0	0	0	0	0	0	0	0	0	0	0	0	0	0	0	0	0	0	0	0	0	0	0	0	0	0	0	0	0.62913	0	0	0	0	0	0	0	0	0	0	0	0	0	0	0	0	0.62029	0	0
k__Bacteria|p__Bacteroidetes|c__Bacteroidia|o__Bacteroidales|f__Prevotellaceae|g__Paraprevotella|s__Paraprevotella_clara|t__GCF_000233955	0	0	0	0	0	0	0	0	0	0	0	0	0	0	0	0	0	0	0	0	0	0	0	0	0	0	0	0	0	0.62913	0	0	0	0	0	0	0	0	0	0	0	0	0	0	0	0	0.62029	0	0
k__Bacteria|p__Bacteroidetes|c__Bacteroidia|o__Bacteroidales|f__Prevotellaceae|g__Paraprevotella|s__Paraprevotella_unclassified	0.84778	0.82177	0	0	0	1.96993	0	0	0	0.87127	0	0	0.18984	1.00016	0	0.65041	0	0	0	0	0	0	0.60933	0	0	0	0	0	0	4.1719	0	0	1.36536	0	0	0	0	0	0	0	0	0	0	0	0	0.4399	0	0.23118	0.23035
k__Bacteria|p__Bacteroidetes|c__Bacteroidia|o__Bacteroidales|f__Prevotellaceae|g__Paraprevotella|s__Paraprevotella_xylaniphila	0	0	0	0	0	0	0	0	0	0	0	0	0	1.11514	0	0	0	0	0	0	0	0	0	0	0	0	0	0	0	0	0	0	0.98718	0	0	0	0	0	0	0	0	0	0	0	0	0	0	0	0
k__Bacteria|p__Bacteroidetes|c__Bacteroidia|o__Bacteroidales|f__Prevotellaceae|g__Paraprevotella|s__Paraprevotella_xylaniphila|t__GCF_000205165	0	0	0	0	0	0	0	0	0	0	0	0	0	1.11514	0	0	0	0	0	0	0	0	0	0	0	0	0	0	0	0	0	0	0.98718	0	0	0	0	0	0	0	0	0	0	0	0	0	0	0	0
k__Bacteria|p__Bacteroidetes|c__Bacteroidia|o__Bacteroidales|f__Prevotellaceae|g__Prevotella	0	31.81	0	0	2.81083	29.1692	0	2.09338	24.9615	0	0	1.28788	0.03776	0	0	0	0	0	4.35826	29.5164	0	6.12241	0	0	3.40508	0	0	0	0	0.13618	0	0	62.4304	44.0007	0	0	0	0	0.55491	0	0	0	0	0	0	5.70104	32.0729	11.5901	25.3329
k__Bacteria|p__Bacteroidetes|c__Bacteroidia|o__Bacteroidales|f__Prevotellaceae|g__Prevotella|s__Prevotella_copri	0	29.5981	0	0	2.81083	29.1692	0	2.09338	19.0947	0	0	1.28788	0	0	0	0	0	0	2.6004	27.4991	0	6.12241	0	0	1.06491	0	0	0	0	0	0	0	62.4304	44.0007	0	0	0	0	0.55491	0	0	0	0	0	0	5.70104	0	11.5901	25.3329
k__Bacteria|p__Bacteroidetes|c__Bacteroidia|o__Bacteroidales|f__Prevotellaceae|g__Prevotella|s__Prevotella_copri|t__GCF_000157935	0	29.5981	0	0	2.81083	29.1692	0	2.09338	19.0947	0	0	1.28788	0	0	0	0	0	0	2.6004	27.4991	0	6.12241	0	0	1.06491	0	0	0	0	0	0	0	62.4304	44.0007	0	0	0	0	0.55491	0	0	0	0	0	0	5.70104	0	11.5901	25.3329
k__Bacteria|p__Bacteroidetes|c__Bacteroidia|o__Bacteroidales|f__Prevotellaceae|g__Prevotella|s__Prevotella_stercorea	0	2.21191	0	0	0	0	0	0	5.86685	0	0	0	0.03776	0	0	0	0	0	1.75786	2.01728	0	0	0	0	2.34017	0	0	0	0	0.13618	0	0	0	0	0	0	0	0	0	0	0	0	0	0	0	0	32.0729	0	0
k__Bacteria|p__Bacteroidetes|c__Bacteroidia|o__Bacteroidales|f__Prevotellaceae|g__Prevotella|s__Prevotella_stercorea|t__GCF_000235885	0	2.21191	0	0	0	0	0	0	5.86685	0	0	0	0.03776	0	0	0	0	0	1.75786	2.01728	0	0	0	0	2.34017	0	0	0	0	0.13618	0	0	0	0	0	0	0	0	0	0	0	0	0	0	0	0	32.0729	0	0
k__Bacteria|p__Bacteroidetes|c__Bacteroidia|o__Bacteroidales|f__Rikenellaceae	15.0294	0.7499	17.1128	13.5537	0.09317	5.37972	1.99152	0	0	0.75089	10.3548	12.6231	0.72926	7.20222	0	0	0.22689	11.9813	0.27689	0	3.75391	3.28332	0	0	0.14392	4.0158	0	3.6088	5.48304	0.27029	6.76973	18.0724	1.64889	0	0	0	2.53144	7.63279	0.31915	5.05097	10.7374	0	1.97697	1.19551	13.1293	19.4458	0	4.89193	0.14928
k__Bacteria|p__Bacteroidetes|c__Bacteroidia|o__Bacteroidales|f__Rikenellaceae|g__Alistipes	15.0294	0.7499	17.1128	13.5537	0.09317	5.37972	1.99152	0	0	0.75089	10.3548	12.6231	0.72926	7.20222	0	0	0.22689	11.9813	0.27689	0	3.75391	3.28332	0	0	0.14392	4.0158	0	3.6088	5.48304	0.27029	6.76973	18.0724	1.64889	0	0	0	2.53144	7.63279	0.31915	5.05097	10.7374	0	1.97697	1.19551	13.1293	19.4458	0	4.89193	0.14928
k__Bacteria|p__Bacteroidetes|c__Bacteroidia|o__Bacteroidales|f__Rikenellaceae|g__Alistipes|s__Alistipes_finegoldii	0	0	0	0	0	0	0	0	0	0	0	1.45528	0	0	0	0	0	0	0	0	0	0.56661	0	0	0	0	0	0	0	0	0	0	0	0	0	0	0	2.48669	0	0	0	0	0	0	0	0	0	0	0
k__Bacteria|p__Bacteroidetes|c__Bacteroidia|o__Bacteroidales|f__Rikenellaceae|g__Alistipes|s__Alistipes_finegoldii|t__GCF_000265365	0	0	0	0	0	0	0	0	0	0	0	1.45528	0	0	0	0	0	0	0	0	0	0.56661	0	0	0	0	0	0	0	0	0	0	0	0	0	0	0	2.48669	0	0	0	0	0	0	0	0	0	0	0
k__Bacteria|p__Bacteroidetes|c__Bacteroidia|o__Bacteroidales|f__Rikenellaceae|g__Alistipes|s__Alistipes_indistinctus	0	0	0	0	0	0	0.25696	0	0	0	0	0	0	0	0	0	0	0	0	0	0	0	0	0	0	0	0	0	0	0	0	0	0	0	0	0	0	0	0	0	0.35072	0	0	0.103	0	0	0	0	0
k__Bacteria|p__Bacteroidetes|c__Bacteroidia|o__Bacteroidales|f__Rikenellaceae|g__Alistipes|s__Alistipes_indistinctus|t__GCF_000231275	0	0	0	0	0	0	0.25696	0	0	0	0	0	0	0	0	0	0	0	0	0	0	0	0	0	0	0	0	0	0	0	0	0	0	0	0	0	0	0	0	0	0.35072	0	0	0.103	0	0	0	0	0
k__Bacteria|p__Bacteroidetes|c__Bacteroidia|o__Bacteroidales|f__Rikenellaceae|g__Alistipes|s__Alistipes_onderdonkii	1.28514	0.7499	0	0	0	0	1.73456	0	0	0.75089	0	0.4483	0.72926	0	0	0	0	0	0	0	0	0	0	0	0	0	0	0	0.62032	0	1.21623	3.80432	0	0	0	0	0	0	0	0	0	0	1.04576	0	0	4.08663	0	0	0
k__Bacteria|p__Bacteroidetes|c__Bacteroidia|o__Bacteroidales|f__Rikenellaceae|g__Alistipes|s__Alistipes_onderdonkii|t__GCF_000374505	1.28514	0.7499	0	0	0	0	1.73456	0	0	0.75089	0	0.4483	0.72926	0	0	0	0	0	0	0	0	0	0	0	0	0	0	0	0.62032	0	1.21623	3.80432	0	0	0	0	0	0	0	0	0	0	1.04576	0	0	4.08663	0	0	0
k__Bacteria|p__Bacteroidetes|c__Bacteroidia|o__Bacteroidales|f__Rikenellaceae|g__Alistipes|s__Alistipes_putredinis	13.6084	0	16.0326	13.1513	0	5.22652	0	0	0	0	10.3548	9.09144	0	7.20222	0	0	0	11.9813	0.27689	0	0	1.75701	0	0	0	4.0158	0	3.6088	4.86273	0.27029	5.5535	14.2681	1.64889	0	0	0	2.53144	0	0	5.05097	8.57087	0	0	0	8.09527	13.1451	0	4.59152	0
k__Bacteria|p__Bacteroidetes|c__Bacteroidia|o__Bacteroidales|f__Rikenellaceae|g__Alistipes|s__Alistipes_putredinis|t__GCF_000154465	13.6084	0	16.0326	13.1513	0	5.22652	0	0	0	0	10.3548	9.09144	0	7.20222	0	0	0	11.9813	0.27689	0	0	1.75701	0	0	0	4.0158	0	3.6088	4.86273	0.27029	5.5535	14.2681	1.64889	0	0	0	2.53144	0	0	5.05097	8.57087	0	0	0	8.09527	13.1451	0	4.59152	0
k__Bacteria|p__Bacteroidetes|c__Bacteroidia|o__Bacteroidales|f__Rikenellaceae|g__Alistipes|s__Alistipes_shahii	0.13583	0	1.08021	0.40243	0.09317	0.1532	0	0	0	0	0	1.62807	0	0	0	0	0.12585	0	0	0	3.75391	0.9597	0	0	0	0	0	0	0	0	0	0	0	0	0	0	0	0	0	0	1.81581	0	0	0.23449	5.03406	2.21404	0	0.30041	0
k__Bacteria|p__Bacteroidetes|c__Bacteroidia|o__Bacteroidales|f__Rikenellaceae|g__Alistipes|s__Alistipes_shahii|t__GCF_000210575	0.13583	0	1.08021	0.40243	0.09317	0.1532	0	0	0	0	0	1.62807	0	0	0	0	0.12585	0	0	0	3.75391	0.9597	0	0	0	0	0	0	0	0	0	0	0	0	0	0	0	0	0	0	1.81581	0	0	0.23449	5.03406	2.21404	0	0.30041	0
k__Bacteria|p__Bacteroidetes|c__Bacteroidia|o__Bacteroidales|f__Rikenellaceae|g__Alistipes|s__Alistipes_unclassified	0	0	0	0	0	0	0	0	0	0	0	0	0	0	0	0	0.10103	0	0	0	0	0	0	0	0.14392	0	0	0	0	0	0	0	0	0	0	0	0	5.1461	0.31915	0	0	0	0.93121	0.85802	0	0	0	0	0.14928
k__Bacteria|p__Firmicutes	45.4101	36.6529	23.3498	14.2037	85.5756	47.9071	73.6235	14.2728	38.0441	42.7467	42.2169	18.0386	11.3069	15.2787	26.5703	49.251	31.7884	20.1936	78.7394	61.552	9.3002	77.8573	33.3606	40.8355	80.8385	19.8936	29.8674	20.0532	46.7595	56.2277	54.719	37.8271	18.0558	34.0846	14.5871	28.8018	28.7634	27.4625	16.1814	22.6466	19.0541	52.7992	8.55732	14.4322	17.6232	32.8552	51.0293	30.748	17.4135
k__Bacteria|p__Firmicutes|c__Bacilli	3.27277	0	2.91454	2.64367	58.9332	13.0045	50.0961	0	15.0041	19.4138	17.0734	1.21767	5.44696	1.48053	1.40006	6.47784	26.7033	2.72201	22.7166	8.00718	0	26.9522	1.13096	9.93258	67.306	7.95231	9.92519	8.06085	9.55664	0.6995	40.1174	3.20281	0	0	4.03819	4.30634	1.37331	6.15567	1.56493	8.61132	4.95979	14.3609	0.3805	0.78836	0.59767	7.41525	21.2227	0.63564	0
k__Bacteria|p__Firmicutes|c__Bacilli|o__Lactobacillales	3.27277	0	2.91454	2.64367	58.9332	13.0045	50.0961	0	15.0041	19.4138	17.0734	1.21767	5.44696	1.48053	1.40006	6.47784	26.7033	2.72201	22.7166	8.00718	0	26.9522	1.13096	9.93258	67.306	7.95231	9.92519	8.06085	9.55664	0.6995	40.1174	3.20281	0	0	4.03819	4.30634	1.37331	6.15567	1.56493	8.61132	4.95979	14.3609	0.3805	0.78836	0.59767	7.41525	21.2227	0.63564	0
k__Bacteria|p__Firmicutes|c__Bacilli|o__Lactobacillales|f__Enterococcaceae	0	0	0	0	0	0	1.11455	0	0	0	0	0	0	1.48053	0.84814	0	4.62446	0	21.4264	0	0	2.21331	0.83794	9.93258	0	0	6.85909	0	8.26818	0.6995	0	2.39688	0	0	0	3.85433	1.37331	1.67949	1.56493	0.25594	1.59151	0	0.3805	0	0	0	0	0	0
k__Bacteria|p__Firmicutes|c__Bacilli|o__Lactobacillales|f__Enterococcaceae|g__Enterococcus	0	0	0	0	0	0	1.11455	0	0	0	0	0	0	1.48053	0.84814	0	4.62446	0	21.4264	0	0	2.21331	0.83794	9.93258	0	0	6.85909	0	8.26818	0.6995	0	2.39688	0	0	0	3.85433	1.37331	1.67949	1.56493	0.25594	1.59151	0	0.3805	0	0	0	0	0	0
k__Bacteria|p__Firmicutes|c__Bacilli|o__Lactobacillales|f__Enterococcaceae|g__Enterococcus|s__Enterococcus_asini	0	0	0	0	0	0	0	0	0	0	0	0	0	0	0	0	0	0	0	0	0	0	0	0	0	0	0	0	0	0	0	0	0	0	0	0.63336	0	0	0	0	0	0	0	0	0	0	0	0	0
k__Bacteria|p__Firmicutes|c__Bacilli|o__Lactobacillales|f__Enterococcaceae|g__Enterococcus|s__Enterococcus_asini|t__Enterococcus_asini_unclassified	0	0	0	0	0	0	0	0	0	0	0	0	0	0	0	0	0	0	0	0	0	0	0	0	0	0	0	0	0	0	0	0	0	0	0	0.63336	0	0	0	0	0	0	0	0	0	0	0	0	0
k__Bacteria|p__Firmicutes|c__Bacilli|o__Lactobacillales|f__Enterococcaceae|g__Enterococcus|s__Enterococcus_avium	0	0	0	0	0	0	0	0	0	0	0	0	0	0	0.31455	0	0	0	0	0	0	0	0.83794	0.49559	0	0	0	0	0	0	0	0	0	0	0	3.13242	0.31729	0	0	0	0	0	0	0	0	0	0	0	0
k__Bacteria|p__Firmicutes|c__Bacilli|o__Lactobacillales|f__Enterococcaceae|g__Enterococcus|s__Enterococcus_avium|t__Enterococcus_avium_unclassified	0	0	0	0	0	0	0	0	0	0	0	0	0	0	0.31455	0	0	0	0	0	0	0	0.83794	0.49559	0	0	0	0	0	0	0	0	0	0	0	3.13242	0.31729	0	0	0	0	0	0	0	0	0	0	0	0
k__Bacteria|p__Firmicutes|c__Bacilli|o__Lactobacillales|f__Enterococcaceae|g__Enterococcus|s__Enterococcus_casseliflavus	0	0	0	0	0	0	0.52418	0	0	0	0	0	0	0	0.53358	0	0	0	0	0	0	0	0	0	0	0	0	0	0	0	0	0	0	0	0	0	0	0	0	0.25594	0	0	0	0	0	0	0	0	0
k__Bacteria|p__Firmicutes|c__Bacilli|o__Lactobacillales|f__Enterococcaceae|g__Enterococcus|s__Enterococcus_casseliflavus|t__Enterococcus_casseliflavus_unclassified	0	0	0	0	0	0	0.52418	0	0	0	0	0	0	0	0.53358	0	0	0	0	0	0	0	0	0	0	0	0	0	0	0	0	0	0	0	0	0	0	0	0	0.25594	0	0	0	0	0	0	0	0	0
k__Bacteria|p__Firmicutes|c__Bacilli|o__Lactobacillales|f__Enterococcaceae|g__Enterococcus|s__Enterococcus_durans	0	0	0	0	0	0	0	0	0	0	0	0	0	0	0	0	0	0	0	0	0	1.76303	0	0	0	0	0	0	0	0	0	0	0	0	0	0	0	0.75019	0	0	0	0	0	0	0	0	0	0	0
k__Bacteria|p__Firmicutes|c__Bacilli|o__Lactobacillales|f__Enterococcaceae|g__Enterococcus|s__Enterococcus_durans|t__Enterococcus_durans_unclassified	0	0	0	0	0	0	0	0	0	0	0	0	0	0	0	0	0	0	0	0	0	1.76303	0	0	0	0	0	0	0	0	0	0	0	0	0	0	0	0.75019	0	0	0	0	0	0	0	0	0	0	0
k__Bacteria|p__Firmicutes|c__Bacilli|o__Lactobacillales|f__Enterococcaceae|g__Enterococcus|s__Enterococcus_faecalis	0	0	0	0	0	0	0.33088	0	0	0	0	0	0	0	0	0	0.32848	0	0	0	0	0.45028	0	9.43699	0	0	6.85909	0	0	0.6995	0	0	0	0	0	0	0.34778	0	0	0	0	0	0.3805	0	0	0	0	0	0
k__Bacteria|p__Firmicutes|c__Bacilli|o__Lactobacillales|f__Enterococcaceae|g__Enterococcus|s__Enterococcus_faecalis|t__Enterococcus_faecalis_unclassified	0	0	0	0	0	0	0.33088	0	0	0	0	0	0	0	0	0	0.32848	0	0	0	0	0.45028	0	9.43699	0	0	6.85909	0	0	0.6995	0	0	0	0	0	0	0.34778	0	0	0	0	0	0.3805	0	0	0	0	0	0
k__Bacteria|p__Firmicutes|c__Bacilli|o__Lactobacillales|f__Enterococcaceae|g__Enterococcus|s__Enterococcus_faecium	0	0	0	0	0	0	0	0	0	0	0	0	0	0	0	0	4.29598	0	21.4264	0	0	0	0	0	0	0	0	0	8.26818	0	0	2.39688	0	0	0	0	0.70824	0.9293	1.56493	0	1.4578	0	0	0	0	0	0	0	0
k__Bacteria|p__Firmicutes|c__Bacilli|o__Lactobacillales|f__Enterococcaceae|g__Enterococcus|s__Enterococcus_faecium|t__Enterococcus_faecium_unclassified	0	0	0	0	0	0	0	0	0	0	0	0	0	0	0	0	4.29598	0	21.4264	0	0	0	0	0	0	0	0	0	8.26818	0	0	2.39688	0	0	0	0	0.70824	0.9293	1.56493	0	1.4578	0	0	0	0	0	0	0	0
k__Bacteria|p__Firmicutes|c__Bacilli|o__Lactobacillales|f__Enterococcaceae|g__Enterococcus|s__Enterococcus_gallinarum	0	0	0	0	0	0	0	0	0	0	0	0	0	0	0	0	0	0	0	0	0	0	0	0	0	0	0	0	0	0	0	0	0	0	0	0	0	0	0	0	0.13371	0	0	0	0	0	0	0	0
k__Bacteria|p__Firmicutes|c__Bacilli|o__Lactobacillales|f__Enterococcaceae|g__Enterococcus|s__Enterococcus_gallinarum|t__GCF_000157255	0	0	0	0	0	0	0	0	0	0	0	0	0	0	0	0	0	0	0	0	0	0	0	0	0	0	0	0	0	0	0	0	0	0	0	0	0	0	0	0	0.13371	0	0	0	0	0	0	0	0
k__Bacteria|p__Firmicutes|c__Bacilli|o__Lactobacillales|f__Enterococcaceae|g__Enterococcus|s__Enterococcus_raffinosus	0	0	0	0	0	0	0.25949	0	0	0	0	0	0	1.48053	0	0	0	0	0	0	0	0	0	0	0	0	0	0	0	0	0	0	0	0	0	0.08855	0	0	0	0	0	0	0	0	0	0	0	0	0
k__Bacteria|p__Firmicutes|c__Bacilli|o__Lactobacillales|f__Enterococcaceae|g__Enterococcus|s__Enterococcus_raffinosus|t__Enterococcus_raffinosus_unclassified	0	0	0	0	0	0	0.25949	0	0	0	0	0	0	1.48053	0	0	0	0	0	0	0	0	0	0	0	0	0	0	0	0	0	0	0	0	0	0.08855	0	0	0	0	0	0	0	0	0	0	0	0	0
k__Bacteria|p__Firmicutes|c__Bacilli|o__Lactobacillales|f__Lactobacillaceae	0.49809	0	0.16972	0	35.1507	0	18.9832	0	2.86606	9.58639	0	0	3.21516	0	0	6.47784	0.56567	0	0	1.5075	0	3.8074	0	0	4.36043	0.06554	0	0	0.43129	0	0	0	0	0	0	0	0	0	0	3.27575	0	2.7552	0	0	0.59767	0.12894	2.3943	0	0
k__Bacteria|p__Firmicutes|c__Bacilli|o__Lactobacillales|f__Lactobacillaceae|g__Lactobacillus	0.49809	0	0.16972	0	35.1507	0	18.9832	0	2.86606	9.58639	0	0	3.21516	0	0	6.47784	0.56567	0	0	1.5075	0	3.8074	0	0	4.36043	0.06554	0	0	0.43129	0	0	0	0	0	0	0	0	0	0	3.27575	0	2.7552	0	0	0.59767	0.12894	2.3943	0	0
k__Bacteria|p__Firmicutes|c__Bacilli|o__Lactobacillales|f__Lactobacillaceae|g__Lactobacillus|s__Lactobacillus_acidophilus	0	0	0	0	0	0	0	0	0	0	0	0	0	0	0	0	0	0	0	0	0	0	0	0	0	0	0	0	0	0	0	0	0	0	0	0	0	0	0	0	0	0	0	0	0.59767	0.12894	0	0	0
k__Bacteria|p__Firmicutes|c__Bacilli|o__Lactobacillales|f__Lactobacillaceae|g__Lactobacillus|s__Lactobacillus_acidophilus|t__Lactobacillus_acidophilus_unclassified	0	0	0	0	0	0	0	0	0	0	0	0	0	0	0	0	0	0	0	0	0	0	0	0	0	0	0	0	0	0	0	0	0	0	0	0	0	0	0	0	0	0	0	0	0.59767	0.12894	0	0	0
k__Bacteria|p__Firmicutes|c__Bacilli|o__Lactobacillales|f__Lactobacillaceae|g__Lactobacillus|s__Lactobacillus_brevis	0	0	0	0	0	0	0	0	0	0	0	0	0	0	0	0	0	0	0	0	0	3.48404	0	0	0	0	0	0	0	0	0	0	0	0	0	0	0	0	0	0	0	0	0	0	0	0	0	0	0
k__Bacteria|p__Firmicutes|c__Bacilli|o__Lactobacillales|f__Lactobacillaceae|g__Lactobacillus|s__Lactobacillus_brevis|t__Lactobacillus_brevis_unclassified	0	0	0	0	0	0	0	0	0	0	0	0	0	0	0	0	0	0	0	0	0	3.48404	0	0	0	0	0	0	0	0	0	0	0	0	0	0	0	0	0	0	0	0	0	0	0	0	0	0	0
k__Bacteria|p__Firmicutes|c__Bacilli|o__Lactobacillales|f__Lactobacillaceae|g__Lactobacillus|s__Lactobacillus_casei_paracasei	0	0	0	0	0	0	0	0	0	0	0	0	0	0	0	0	0.56567	0	0	0.20079	0	0.32336	0	0	0	0.06554	0	0	0.43129	0	0	0	0	0	0	0	0	0	0	0	0	0	0	0	0	0	0	0	0
k__Bacteria|p__Firmicutes|c__Bacilli|o__Lactobacillales|f__Lactobacillaceae|g__Lactobacillus|s__Lactobacillus_casei_paracasei|t__Lactobacillus_casei_paracasei_unclassified	0	0	0	0	0	0	0	0	0	0	0	0	0	0	0	0	0.56567	0	0	0.20079	0	0.32336	0	0	0	0.06554	0	0	0.43129	0	0	0	0	0	0	0	0	0	0	0	0	0	0	0	0	0	0	0	0
k__Bacteria|p__Firmicutes|c__Bacilli|o__Lactobacillales|f__Lactobacillaceae|g__Lactobacillus|s__Lactobacillus_crispatus	0	0	0	0	0	0	0	0	0	0	0	0	0	0	0	0	0	0	0	1.30671	0	0	0	0	0	0	0	0	0	0	0	0	0	0	0	0	0	0	0	0	0	0	0	0	0	0	0	0	0
k__Bacteria|p__Firmicutes|c__Bacilli|o__Lactobacillales|f__Lactobacillaceae|g__Lactobacillus|s__Lactobacillus_crispatus|t__Lactobacillus_crispatus_unclassified	0	0	0	0	0	0	0	0	0	0	0	0	0	0	0	0	0	0	0	1.30671	0	0	0	0	0	0	0	0	0	0	0	0	0	0	0	0	0	0	0	0	0	0	0	0	0	0	0	0	0
k__Bacteria|p__Firmicutes|c__Bacilli|o__Lactobacillales|f__Lactobacillaceae|g__Lactobacillus|s__Lactobacillus_delbrueckii	0	0	0	0	7.9721	0	0	0	0	0	0	0	0	0	0	0	0	0	0	0	0	0	0	0	0	0	0	0	0	0	0	0	0	0	0	0	0	0	0	0	0	0	0	0	0	0	0	0	0
k__Bacteria|p__Firmicutes|c__Bacilli|o__Lactobacillales|f__Lactobacillaceae|g__Lactobacillus|s__Lactobacillus_delbrueckii|t__Lactobacillus_delbrueckii_unclassified	0	0	0	0	7.9721	0	0	0	0	0	0	0	0	0	0	0	0	0	0	0	0	0	0	0	0	0	0	0	0	0	0	0	0	0	0	0	0	0	0	0	0	0	0	0	0	0	0	0	0
k__Bacteria|p__Firmicutes|c__Bacilli|o__Lactobacillales|f__Lactobacillaceae|g__Lactobacillus|s__Lactobacillus_fermentum	0	0	0	0	0	0	0.29098	0	0	1.04949	0	0	0.03562	0	0	0	0	0	0	0	0	0	0	0	0	0	0	0	0	0	0	0	0	0	0	0	0	0	0	3.27575	0	0	0	0	0	0	0	0	0
k__Bacteria|p__Firmicutes|c__Bacilli|o__Lactobacillales|f__Lactobacillaceae|g__Lactobacillus|s__Lactobacillus_fermentum|t__Lactobacillus_fermentum_unclassified	0	0	0	0	0	0	0.29098	0	0	1.04949	0	0	0.03562	0	0	0	0	0	0	0	0	0	0	0	0	0	0	0	0	0	0	0	0	0	0	0	0	0	0	3.27575	0	0	0	0	0	0	0	0	0
k__Bacteria|p__Firmicutes|c__Bacilli|o__Lactobacillales|f__Lactobacillaceae|g__Lactobacillus|s__Lactobacillus_gasseri	0	0	0	0	0	0	0	0	1.94765	0	0	0	0	0	0	0	0	0	0	0	0	0	0	0	0	0	0	0	0	0	0	0	0	0	0	0	0	0	0	0	0	0	0	0	0	0	0	0	0
k__Bacteria|p__Firmicutes|c__Bacilli|o__Lactobacillales|f__Lactobacillaceae|g__Lactobacillus|s__Lactobacillus_gasseri|t__Lactobacillus_gasseri_unclassified	0	0	0	0	0	0	0	0	1.94765	0	0	0	0	0	0	0	0	0	0	0	0	0	0	0	0	0	0	0	0	0	0	0	0	0	0	0	0	0	0	0	0	0	0	0	0	0	0	0	0
k__Bacteria|p__Firmicutes|c__Bacilli|o__Lactobacillales|f__Lactobacillaceae|g__Lactobacillus|s__Lactobacillus_johnsonii	0	0	0	0	0	0	0	0	0	3.997	0	0	0	0	0	0	0	0	0	0	0	0	0	0	0	0	0	0	0	0	0	0	0	0	0	0	0	0	0	0	0	0	0	0	0	0	0	0	0
k__Bacteria|p__Firmicutes|c__Bacilli|o__Lactobacillales|f__Lactobacillaceae|g__Lactobacillus|s__Lactobacillus_johnsonii|t__Lactobacillus_johnsonii_unclassified	0	0	0	0	0	0	0	0	0	3.997	0	0	0	0	0	0	0	0	0	0	0	0	0	0	0	0	0	0	0	0	0	0	0	0	0	0	0	0	0	0	0	0	0	0	0	0	0	0	0
k__Bacteria|p__Firmicutes|c__Bacilli|o__Lactobacillales|f__Lactobacillaceae|g__Lactobacillus|s__Lactobacillus_mucosae	0	0	0	0	8.73784	0	18.6922	0	0	3.87669	0	0	1.72985	0	0	0	0	0	0	0	0	0	0	0	0	0	0	0	0	0	0	0	0	0	0	0	0	0	0	0	0	0	0	0	0	0	2.3943	0	0
k__Bacteria|p__Firmicutes|c__Bacilli|o__Lactobacillales|f__Lactobacillaceae|g__Lactobacillus|s__Lactobacillus_mucosae|t__GCF_000248095	0	0	0	0	8.73784	0	18.6922	0	0	3.87669	0	0	1.72985	0	0	0	0	0	0	0	0	0	0	0	0	0	0	0	0	0	0	0	0	0	0	0	0	0	0	0	0	0	0	0	0	0	2.3943	0	0
k__Bacteria|p__Firmicutes|c__Bacilli|o__Lactobacillales|f__Lactobacillaceae|g__Lactobacillus|s__Lactobacillus_reuteri	0	0	0	0	0	0	0	0	0	0.15892	0	0	0	0	0	0	0	0	0	0	0	0	0	0	0	0	0	0	0	0	0	0	0	0	0	0	0	0	0	0	0	0	0	0	0	0	0	0	0
k__Bacteria|p__Firmicutes|c__Bacilli|o__Lactobacillales|f__Lactobacillaceae|g__Lactobacillus|s__Lactobacillus_reuteri|t__Lactobacillus_reuteri_unclassified	0	0	0	0	0	0	0	0	0	0.15892	0	0	0	0	0	0	0	0	0	0	0	0	0	0	0	0	0	0	0	0	0	0	0	0	0	0	0	0	0	0	0	0	0	0	0	0	0	0	0
k__Bacteria|p__Firmicutes|c__Bacilli|o__Lactobacillales|f__Lactobacillaceae|g__Lactobacillus|s__Lactobacillus_sakei	0	0	0	0	0	0	0	0	0	0	0	0	0	0	0	6.47784	0	0	0	0	0	0	0	0	4.36043	0	0	0	0	0	0	0	0	0	0	0	0	0	0	0	0	0	0	0	0	0	0	0	0
k__Bacteria|p__Firmicutes|c__Bacilli|o__Lactobacillales|f__Lactobacillaceae|g__Lactobacillus|s__Lactobacillus_sakei|t__Lactobacillus_sakei_unclassified	0	0	0	0	0	0	0	0	0	0	0	0	0	0	0	6.47784	0	0	0	0	0	0	0	0	4.36043	0	0	0	0	0	0	0	0	0	0	0	0	0	0	0	0	0	0	0	0	0	0	0	0
k__Bacteria|p__Firmicutes|c__Bacilli|o__Lactobacillales|f__Lactobacillaceae|g__Lactobacillus|s__Lactobacillus_salivarius	0	0	0.16972	0	18.4408	0	0	0	0	0	0	0	1.44969	0	0	0	0	0	0	0	0	0	0	0	0	0	0	0	0	0	0	0	0	0	0	0	0	0	0	0	0	2.7552	0	0	0	0	0	0	0
k__Bacteria|p__Firmicutes|c__Bacilli|o__Lactobacillales|f__Lactobacillaceae|g__Lactobacillus|s__Lactobacillus_salivarius|t__Lactobacillus_salivarius_unclassified	0	0	0.16972	0	18.4408	0	0	0	0	0	0	0	1.44969	0	0	0	0	0	0	0	0	0	0	0	0	0	0	0	0	0	0	0	0	0	0	0	0	0	0	0	0	2.7552	0	0	0	0	0	0	0
k__Bacteria|p__Firmicutes|c__Bacilli|o__Lactobacillales|f__Leuconostocaceae	0	0	0	0	0	0	0.68768	0	0	0	0	0	0	0	0	0	0	0	0	0	0	0.32947	0	0	0	0	0	0	0	0	0	0	0	0	0	0	0	0	0	0	0	0	0	0	0	0	0	0	0
k__Bacteria|p__Firmicutes|c__Bacilli|o__Lactobacillales|f__Leuconostocaceae|g__Weissella	0	0	0	0	0	0	0.68768	0	0	0	0	0	0	0	0	0	0	0	0	0	0	0.32947	0	0	0	0	0	0	0	0	0	0	0	0	0	0	0	0	0	0	0	0	0	0	0	0	0	0	0
k__Bacteria|p__Firmicutes|c__Bacilli|o__Lactobacillales|f__Leuconostocaceae|g__Weissella|s__Weissella_confusa	0	0	0	0	0	0	0.092	0	0	0	0	0	0	0	0	0	0	0	0	0	0	0.32947	0	0	0	0	0	0	0	0	0	0	0	0	0	0	0	0	0	0	0	0	0	0	0	0	0	0	0
k__Bacteria|p__Firmicutes|c__Bacilli|o__Lactobacillales|f__Leuconostocaceae|g__Weissella|s__Weissella_confusa|t__GCF_000239955	0	0	0	0	0	0	0.092	0	0	0	0	0	0	0	0	0	0	0	0	0	0	0.32947	0	0	0	0	0	0	0	0	0	0	0	0	0	0	0	0	0	0	0	0	0	0	0	0	0	0	0
k__Bacteria|p__Firmicutes|c__Bacilli|o__Lactobacillales|f__Streptococcaceae	2.77469	0	2.74482	2.64367	23.7824	13.0045	29.3107	0	12.138	9.82743	17.0734	1.21767	2.2318	0	0.55192	0	21.5132	2.72201	1.29014	6.49967	0	20.602	0.29302	0	62.9456	7.88676	3.0661	8.06085	0.85717	0	40.1174	0.80593	0	0	4.03819	0.45201	0	4.47618	0	5.07963	3.36828	11.6057	0	0.78836	0	7.28631	18.8284	0.63564	0
k__Bacteria|p__Firmicutes|c__Bacilli|o__Lactobacillales|f__Streptococcaceae|g__Lactococcus	0	0	0	0	0	0	6.30302	0	2.23529	0	0	0.98629	0	0	0	0	0	0	0	0	0	1.02588	0	0	0	0	0.5872	0	0	0	0	0	0	0	0	0	0	0	0	2.57283	0	0	0	0	0	0	0	0	0
k__Bacteria|p__Firmicutes|c__Bacilli|o__Lactobacillales|f__Streptococcaceae|g__Lactococcus|s__Lactococcus_garvieae	0	0	0	0	0	0	6.30302	0	2.23529	0	0	0.98629	0	0	0	0	0	0	0	0	0	1.02588	0	0	0	0	0.5872	0	0	0	0	0	0	0	0	0	0	0	0	2.57283	0	0	0	0	0	0	0	0	0
k__Bacteria|p__Firmicutes|c__Bacilli|o__Lactobacillales|f__Streptococcaceae|g__Lactococcus|s__Lactococcus_garvieae|t__Lactococcus_garvieae_unclassified	0	0	0	0	0	0	6.30302	0	2.23529	0	0	0.98629	0	0	0	0	0	0	0	0	0	1.02588	0	0	0	0	0.5872	0	0	0	0	0	0	0	0	0	0	0	0	2.57283	0	0	0	0	0	0	0	0	0
k__Bacteria|p__Firmicutes|c__Bacilli|o__Lactobacillales|f__Streptococcaceae|g__Streptococcus	2.77469	0	2.74482	2.64367	23.7824	13.0045	23.0077	0	9.90271	9.82743	17.0734	0.23138	2.2318	0	0.55192	0	21.5132	2.72201	1.29014	6.49967	0	19.5761	0.29302	0	62.9456	7.88676	2.4789	8.06085	0.85717	0	40.1174	0.80593	0	0	4.03819	0.45201	0	4.47618	0	2.50679	3.36828	11.6057	0	0.78836	0	7.28631	18.8284	0.63564	0
k__Bacteria|p__Firmicutes|c__Bacilli|o__Lactobacillales|f__Streptococcaceae|g__Streptococcus|s__Streptococcus_anginosus	0	0	0	2.64367	0.14739	0	2.28557	0	0	0	5.70018	0	0.26554	0	0	0	0	0.30491	0	0	0	0	0	0	0	0	0	0	0	0	0	0	0	0	0	0	0	0	0	0	0	0	0	0	0	0	0	0	0
k__Bacteria|p__Firmicutes|c__Bacilli|o__Lactobacillales|f__Streptococcaceae|g__Streptococcus|s__Streptococcus_anginosus|t__Streptococcus_anginosus_unclassified	0	0	0	2.64367	0.14739	0	2.28557	0	0	0	5.70018	0	0.26554	0	0	0	0	0.30491	0	0	0	0	0	0	0	0	0	0	0	0	0	0	0	0	0	0	0	0	0	0	0	0	0	0	0	0	0	0	0
k__Bacteria|p__Firmicutes|c__Bacilli|o__Lactobacillales|f__Streptococcaceae|g__Streptococcus|s__Streptococcus_australis	0	0	0	0	0	0	0	0	0	0	7.76507	0	0	0	0	0	1.09622	0	0	0	0	0	0	0	0	0	0	0	0	0	0	0	0	0	0	0	0	0	0	0	0	0	0	0	0	0	0	0	0
k__Bacteria|p__Firmicutes|c__Bacilli|o__Lactobacillales|f__Streptococcaceae|g__Streptococcus|s__Streptococcus_australis|t__Streptococcus_australis_unclassified	0	0	0	0	0	0	0	0	0	0	7.76507	0	0	0	0	0	1.09622	0	0	0	0	0	0	0	0	0	0	0	0	0	0	0	0	0	0	0	0	0	0	0	0	0	0	0	0	0	0	0	0
k__Bacteria|p__Firmicutes|c__Bacilli|o__Lactobacillales|f__Streptococcaceae|g__Streptococcus|s__Streptococcus_gordonii	0	0	0	0	0	0	0	0	0	0	0	0	0	0	0	0	0	0	0	0	0	0	0	0	0	0	0	0	0	0	0	0	0	0	0	0	0	0	0	0	0	0	0	0	0	0	0	0	0
k__Bacteria|p__Firmicutes|c__Bacilli|o__Lactobacillales|f__Streptococcaceae|g__Streptococcus|s__Streptococcus_gordonii|t__GCF_000017005	0	0	0	0	0	0	0	0	0	0	0	0	0	0	0	0	0	0	0	0	0	0	0	0	0	0	0	0	0	0	0	0	0	0	0	0	0	0	0	0	0	0	0	0	0	0	0	0	0
k__Bacteria|p__Firmicutes|c__Bacilli|o__Lactobacillales|f__Streptococcaceae|g__Streptococcus|s__Streptococcus_infantarius	0	0	0	0	0	0	5.18408	0	0	0	0	0	0	0	0	0	0	0	0	0	0	6.0143	0	0	0	0	0	0	0	0	0	0	0	0	0	0	0	0	0	0	0	0.94636	0	0	0	0	0	0	0
k__Bacteria|p__Firmicutes|c__Bacilli|o__Lactobacillales|f__Streptococcaceae|g__Streptococcus|s__Streptococcus_infantarius|t__Streptococcus_infantarius_unclassified	0	0	0	0	0	0	5.18408	0	0	0	0	0	0	0	0	0	0	0	0	0	0	6.0143	0	0	0	0	0	0	0	0	0	0	0	0	0	0	0	0	0	0	0	0.94636	0	0	0	0	0	0	0
k__Bacteria|p__Firmicutes|c__Bacilli|o__Lactobacillales|f__Streptococcaceae|g__Streptococcus|s__Streptococcus_infantis	0	0	0	0	0	0	0.22816	0	0	0	0	0	0	0	0	0	0	0	0	0	0	0	0	0	0	0	0	0	0	0	0	0	0	0	0	0	0	0	0	0	0	0	0	0	0	0	0	0	0
k__Bacteria|p__Firmicutes|c__Bacilli|o__Lactobacillales|f__Streptococcaceae|g__Streptococcus|s__Streptococcus_infantis|t__Streptococcus_infantis_unclassified	0	0	0	0	0	0	0.22816	0	0	0	0	0	0	0	0	0	0	0	0	0	0	0	0	0	0	0	0	0	0	0	0	0	0	0	0	0	0	0	0	0	0	0	0	0	0	0	0	0	0
k__Bacteria|p__Firmicutes|c__Bacilli|o__Lactobacillales|f__Streptococcaceae|g__Streptococcus|s__Streptococcus_lutetiensis	0	0	0	0	0	0	0	0	0	0	0	0	0	0	0	0	0	0	0	0	0	0	0	0	0	0	0	0	0	0	0	0	0	0	0	0	0	0	0	0	0	0	0	0	0	7.28631	0	0	0
k__Bacteria|p__Firmicutes|c__Bacilli|o__Lactobacillales|f__Streptococcaceae|g__Streptococcus|s__Streptococcus_lutetiensis|t__GCF_000441535	0	0	0	0	0	0	0	0	0	0	0	0	0	0	0	0	0	0	0	0	0	0	0	0	0	0	0	0	0	0	0	0	0	0	0	0	0	0	0	0	0	0	0	0	0	7.28631	0	0	0
k__Bacteria|p__Firmicutes|c__Bacilli|o__Lactobacillales|f__Streptococcaceae|g__Streptococcus|s__Streptococcus_macedonicus	0	0	0	0	0	0	0	0	0	0	0	0	0	0	0	0	0	0	0	0	0	0	0	0	0.05506	0	0	0	0	0	0	0	0	0	0	0	0	0	0	0	0	0	0	0	0	0	0	0	0
k__Bacteria|p__Firmicutes|c__Bacilli|o__Lactobacillales|f__Streptococcaceae|g__Streptococcus|s__Streptococcus_macedonicus|t__GCF_000283635	0	0	0	0	0	0	0	0	0	0	0	0	0	0	0	0	0	0	0	0	0	0	0	0	0.05506	0	0	0	0	0	0	0	0	0	0	0	0	0	0	0	0	0	0	0	0	0	0	0	0
k__Bacteria|p__Firmicutes|c__Bacilli|o__Lactobacillales|f__Streptococcaceae|g__Streptococcus|s__Streptococcus_mitis_oralis_pneumoniae	0	0	0	0	0	0	0	0	0	0	0	0	0	0	0	0	0	0	0	0	0	0	0	0	0	0	0	0	0	0	0	0	0	0	0	0	0	0	0	0	0	0	0	0	0	0	0	0	0
k__Bacteria|p__Firmicutes|c__Bacilli|o__Lactobacillales|f__Streptococcaceae|g__Streptococcus|s__Streptococcus_mitis_oralis_pneumoniae|t__Streptococcus_mitis_oralis_pneumoniae_unclassified	0	0	0	0	0	0	0	0	0	0	0	0	0	0	0	0	0	0	0	0	0	0	0	0	0	0	0	0	0	0	0	0	0	0	0	0	0	0	0	0	0	0	0	0	0	0	0	0	0
k__Bacteria|p__Firmicutes|c__Bacilli|o__Lactobacillales|f__Streptococcaceae|g__Streptococcus|s__Streptococcus_parasanguinis	0	0	1.36759	0	2.05591	0	1.3563	0	1.04646	2.84542	3.60809	0	1.96625	0	0	0	2.0161	0	0	0	0	2.53635	0	0	5.63592	1.16457	0.26203	1.36896	0	0	9.80794	0	0	0	0.26479	0	0	1.25304	0	0	0	2.07943	0	0	0	0	0	0	0
k__Bacteria|p__Firmicutes|c__Bacilli|o__Lactobacillales|f__Streptococcaceae|g__Streptococcus|s__Streptococcus_parasanguinis|t__Streptococcus_parasanguinis_unclassified	0	0	1.36759	0	2.05591	0	1.3563	0	1.04646	2.84542	3.60809	0	1.96625	0	0	0	2.0161	0	0	0	0	2.53635	0	0	5.63592	1.16457	0.26203	1.36896	0	0	9.80794	0	0	0	0.26479	0	0	1.25304	0	0	0	2.07943	0	0	0	0	0	0	0
k__Bacteria|p__Firmicutes|c__Bacilli|o__Lactobacillales|f__Streptococcaceae|g__Streptococcus|s__Streptococcus_salivarius	2.77469	0	1.37722	0	12.4174	13.0045	11.5343	0	8.78744	6.98201	0	0.23138	0	0	0.55192	0	18.4008	1.75656	1.29014	6.49967	0	8.99318	0.29302	0	57.2546	6.72219	2.21687	6.69189	0.85717	0	30.3095	0.80593	0	0	3.7734	0.45201	0	3.22314	0	2.50679	3.36828	8.17468	0	0.78836	0	0	18.8284	0.63564	0
k__Bacteria|p__Firmicutes|c__Bacilli|o__Lactobacillales|f__Streptococcaceae|g__Streptococcus|s__Streptococcus_salivarius|t__Streptococcus_salivarius_unclassified	2.77469	0	1.37722	0	12.4174	13.0045	11.5343	0	8.78744	6.98201	0	0.23138	0	0	0.55192	0	18.4008	1.75656	1.29014	6.49967	0	8.99318	0.29302	0	57.2546	6.72219	2.21687	6.69189	0.85717	0	30.3095	0.80593	0	0	3.7734	0.45201	0	3.22314	0	2.50679	3.36828	8.17468	0	0.78836	0	0	18.8284	0.63564	0
k__Bacteria|p__Firmicutes|c__Bacilli|o__Lactobacillales|f__Streptococcaceae|g__Streptococcus|s__Streptococcus_sanguinis	0	0	0	0	0	0	0	0	0	0	0	0	0	0	0	0	0	0	0	0	0	0	0	0	0	0	0	0	0	0	0	0	0	0	0	0	0	0	0	0	0	0	0	0	0	0	0	0	0
k__Bacteria|p__Firmicutes|c__Bacilli|o__Lactobacillales|f__Streptococcaceae|g__Streptococcus|s__Streptococcus_sanguinis|t__Streptococcus_sanguinis_unclassified	0	0	0	0	0	0	0	0	0	0	0	0	0	0	0	0	0	0	0	0	0	0	0	0	0	0	0	0	0	0	0	0	0	0	0	0	0	0	0	0	0	0	0	0	0	0	0	0	0
k__Bacteria|p__Firmicutes|c__Bacilli|o__Lactobacillales|f__Streptococcaceae|g__Streptococcus|s__Streptococcus_thermophilus	0	0	0	0	0	0	0	0	0	0	0	0	0	0	0	0	0	0	0	0	0	0	0	0	0	0	0	0	0	0	0	0	0	0	0	0	0	0	0	0	0	0.40527	0	0	0	0	0	0	0
k__Bacteria|p__Firmicutes|c__Bacilli|o__Lactobacillales|f__Streptococcaceae|g__Streptococcus|s__Streptococcus_thermophilus|t__Streptococcus_thermophilus_unclassified	0	0	0	0	0	0	0	0	0	0	0	0	0	0	0	0	0	0	0	0	0	0	0	0	0	0	0	0	0	0	0	0	0	0	0	0	0	0	0	0	0	0.40527	0	0	0	0	0	0	0
k__Bacteria|p__Firmicutes|c__Bacilli|o__Lactobacillales|f__Streptococcaceae|g__Streptococcus|s__Streptococcus_vestibularis	0	0	0	0	0	0	2.41925	0	0	0	0	0	0	0	0	0	0	0.66054	0	0	0	2.03232	0	0	0	0	0	0	0	0	0	0	0	0	0	0	0	0	0	0	0	0	0	0	0	0	0	0	0
k__Bacteria|p__Firmicutes|c__Bacilli|o__Lactobacillales|f__Streptococcaceae|g__Streptococcus|s__Streptococcus_vestibularis|t__Streptococcus_vestibularis_unclassified	0	0	0	0	0	0	2.41925	0	0	0	0	0	0	0	0	0	0	0.66054	0	0	0	2.03232	0	0	0	0	0	0	0	0	0	0	0	0	0	0	0	0	0	0	0	0	0	0	0	0	0	0	0
k__Bacteria|p__Firmicutes|c__Clostridia	40.1194	32.4575	19.0694	11.515	17.7663	32.8645	22.9692	10.8752	15.7821	22.7354	20.2662	15.2186	5.67545	13.7982	19.2694	36.3258	5.08506	17.4716	56.0229	53.5448	9.3002	28.6994	32.2297	25.4157	3.5758	11.6526	16.6088	11.7033	29.4572	18.2069	14.1424	34.6243	18.0558	34.0846	10.5489	24.3902	27.3901	21.3068	13.3033	14.0353	14.0943	38.4382	8.17681	13.4671	17.0255	25.2601	24.9011	24.8498	16.3169
k__Bacteria|p__Firmicutes|c__Clostridia|o__Clostridiales	40.1194	32.4575	19.0694	11.515	17.7663	32.8645	22.9692	10.8752	15.7821	22.7354	20.2662	15.2186	5.67545	13.7982	19.2694	36.3258	5.08506	17.4716	56.0229	53.5448	9.3002	28.6994	32.2297	25.4157	3.5758	11.6526	16.6088	11.7033	29.4572	18.2069	14.1424	34.6243	18.0558	34.0846	10.5489	24.3902	27.3901	21.3068	13.3033	14.0353	14.0943	38.4382	8.17681	13.4671	17.0255	25.2601	24.9011	24.8498	16.3169
k__Bacteria|p__Firmicutes|c__Clostridia|o__Clostridiales|f__Clostridiaceae	0	0	0	1.80434	0	0	3.16188	0	0	2.2591	0	0	0	1.99512	15.7592	0	0	2.69612	0	0	0	0	0	3.24155	0	0.74839	1.89304	0.99491	0	0.7021	5.38475	0.62948	0	0	0	20.0265	0	0	0.0364	4.92009	0	0	3.01215	0.81475	0	0.41755	0	0	0
k__Bacteria|p__Firmicutes|c__Clostridia|o__Clostridiales|f__Clostridiaceae|g__Clostridium	0	0	0	0.65311	0	0	3.16188	0	0	2.2591	0	0	0	1.99512	15.7592	0	0	2.69612	0	0	0	0	0	3.24155	0	0.74839	1.89304	0.99491	0	0.7021	5.38475	0.62948	0	0	0	20.0265	0	0	0.0364	4.92009	0	0	3.01215	0.81475	0	0.41755	0	0	0
k__Bacteria|p__Firmicutes|c__Clostridia|o__Clostridiales|f__Clostridiaceae|g__Clostridium|s__Clostridium_bolteae	0	0	0	0	0	0	0	0	0	0.31137	0	0	0	1.99512	0	0	0	0	0	0	0	0	0	3.24155	0	0	1.406	0	0	0	0	0	0	0	0	19.2742	0	0	0	0	0	0	2.22549	0.47089	0	0	0	0	0
k__Bacteria|p__Firmicutes|c__Clostridia|o__Clostridiales|f__Clostridiaceae|g__Clostridium|s__Clostridium_bolteae|t__Clostridium_bolteae_unclassified	0	0	0	0	0	0	0	0	0	0.31137	0	0	0	1.99512	0	0	0	0	0	0	0	0	0	3.24155	0	0	1.406	0	0	0	0	0	0	0	0	19.2742	0	0	0	0	0	0	2.22549	0.47089	0	0	0	0	0
k__Bacteria|p__Firmicutes|c__Clostridia|o__Clostridiales|f__Clostridiaceae|g__Clostridium|s__Clostridium_clostridioforme	0	0	0	0	0	0	0	0	0	0	0	0	0	0	0.88431	0	0	0	0	0	0	0	0	0	0	0	0.40897	0	0	0	0	0	0	0	0	0	0	0	0	0	0	0	0	0	0	0	0	0	0
k__Bacteria|p__Firmicutes|c__Clostridia|o__Clostridiales|f__Clostridiaceae|g__Clostridium|s__Clostridium_clostridioforme|t__Clostridium_clostridioforme_unclassified	0	0	0	0	0	0	0	0	0	0	0	0	0	0	0.88431	0	0	0	0	0	0	0	0	0	0	0	0.40897	0	0	0	0	0	0	0	0	0	0	0	0	0	0	0	0	0	0	0	0	0	0
k__Bacteria|p__Firmicutes|c__Clostridia|o__Clostridiales|f__Clostridiaceae|g__Clostridium|s__Clostridium_hathewayi	0	0	0	0	0	0	0	0	0	0	0	0	0	0	0	0	0	0	0	0	0	0	0	0	0	0	0	0	0	0	0	0.62948	0	0	0	0.75224	0	0	0	0	0	0	0	0	0	0	0	0	0
k__Bacteria|p__Firmicutes|c__Clostridia|o__Clostridiales|f__Clostridiaceae|g__Clostridium|s__Clostridium_hathewayi|t__Clostridium_hathewayi_unclassified	0	0	0	0	0	0	0	0	0	0	0	0	0	0	0	0	0	0	0	0	0	0	0	0	0	0	0	0	0	0	0	0.62948	0	0	0	0.75224	0	0	0	0	0	0	0	0	0	0	0	0	0
k__Bacteria|p__Firmicutes|c__Clostridia|o__Clostridiales|f__Clostridiaceae|g__Clostridium|s__Clostridium_methylpentosum	0	0	0	0	0	0	0	0	0	0	0	0	0	0	0	0	0	0	0	0	0	0	0	0	0	0	0	0	0	0	0	0	0	0	0	0	0	0	0	0	0	0	0	0	0	0	0	0	0
k__Bacteria|p__Firmicutes|c__Clostridia|o__Clostridiales|f__Clostridiaceae|g__Clostridium|s__Clostridium_methylpentosum|t__GCF_000158655	0	0	0	0	0	0	0	0	0	0	0	0	0	0	0	0	0	0	0	0	0	0	0	0	0	0	0	0	0	0	0	0	0	0	0	0	0	0	0	0	0	0	0	0	0	0	0	0	0
k__Bacteria|p__Firmicutes|c__Clostridia|o__Clostridiales|f__Clostridiaceae|g__Clostridium|s__Clostridium_nexile	0	0	0	0.24083	0	0	0	0	0	1.94774	0	0	0	0	0	0	0	2.69612	0	0	0	0	0	0	0	0.74839	0	0.99491	0	0.7021	5.38475	0	0	0	0	0	0	0	0	3.84479	0	0	0.78666	0	0	0	0	0	0
k__Bacteria|p__Firmicutes|c__Clostridia|o__Clostridiales|f__Clostridiaceae|g__Clostridium|s__Clostridium_nexile|t__GCF_000156035	0	0	0	0.24083	0	0	0	0	0	1.94774	0	0	0	0	0	0	0	2.69612	0	0	0	0	0	0	0	0.74839	0	0.99491	0	0.7021	5.38475	0	0	0	0	0	0	0	0	3.84479	0	0	0.78666	0	0	0	0	0	0
k__Bacteria|p__Firmicutes|c__Clostridia|o__Clostridiales|f__Clostridiaceae|g__Clostridium|s__Clostridium_perfringens	0	0	0	0.41228	0	0	2.81406	0	0	0	0	0	0	0	0	0	0	0	0	0	0	0	0	0	0	0	0	0	0	0	0	0	0	0	0	0	0	0	0	1.07531	0	0	0	0	0	0.41755	0	0	0
k__Bacteria|p__Firmicutes|c__Clostridia|o__Clostridiales|f__Clostridiaceae|g__Clostridium|s__Clostridium_perfringens|t__Clostridium_perfringens_unclassified	0	0	0	0.41228	0	0	2.81406	0	0	0	0	0	0	0	0	0	0	0	0	0	0	0	0	0	0	0	0	0	0	0	0	0	0	0	0	0	0	0	0	1.07531	0	0	0	0	0	0.41755	0	0	0
k__Bacteria|p__Firmicutes|c__Clostridia|o__Clostridiales|f__Clostridiaceae|g__Clostridium|s__Clostridium_symbiosum	0	0	0	0	0	0	0.34782	0	0	0	0	0	0	0	14.8749	0	0	0	0	0	0	0	0	0	0	0	0.07807	0	0	0	0	0	0	0	0	0	0	0	0.0364	0	0	0	0	0.34386	0	0	0	0	0
k__Bacteria|p__Firmicutes|c__Clostridia|o__Clostridiales|f__Clostridiaceae|g__Clostridium|s__Clostridium_symbiosum|t__Clostridium_symbiosum_unclassified	0	0	0	0	0	0	0.34782	0	0	0	0	0	0	0	14.8749	0	0	0	0	0	0	0	0	0	0	0	0.07807	0	0	0	0	0	0	0	0	0	0	0	0.0364	0	0	0	0	0.34386	0	0	0	0	0
k__Bacteria|p__Firmicutes|c__Clostridia|o__Clostridiales|f__Clostridiales_Family_XIII_Incertae_Sedis	0	0	0	0	0	0	0	0	0	0	0	0	0	0	0	0	0	0	0	0	0	0	0	0	0	0	0	0	0	0	0	0	0	0	0	0	0	0	0	0	0	0	0	0	0	0	0	0	0
k__Bacteria|p__Firmicutes|c__Clostridia|o__Clostridiales|f__Clostridiales_Family_XIII_Incertae_Sedis|g__Clostridiales_Family_XIII_Incertae_Sedis_unclassified	0	0	0	0	0	0	0	0	0	0	0	0	0	0	0	0	0	0	0	0	0	0	0	0	0	0	0	0	0	0	0	0	0	0	0	0	0	0	0	0	0	0	0	0	0	0	0	0	0
k__Bacteria|p__Firmicutes|c__Clostridia|o__Clostridiales|f__Clostridiales_noname	0	0	0	0	0	0	0	0	0	0	0	0	0	0	0	0	0	0	0	0	0	0	0	0	0	0	0	0	0	0	0	0	0	0	0	0	0	0	0	0	0	0	0	0	0	0	0	0	0
k__Bacteria|p__Firmicutes|c__Clostridia|o__Clostridiales|f__Clostridiales_noname|g__Flavonifractor	0	0	0	0	0	0	0	0	0	0	0	0	0	0	0	0	0	0	0	0	0	0	0	0	0	0	0	0	0	0	0	0	0	0	0	0	0	0	0	0	0	0	0	0	0	0	0	0	0
k__Bacteria|p__Firmicutes|c__Clostridia|o__Clostridiales|f__Clostridiales_noname|g__Flavonifractor|s__Flavonifractor_plautii	0	0	0	0	0	0	0	0	0	0	0	0	0	0	0	0	0	0	0	0	0	0	0	0	0	0	0	0	0	0	0	0	0	0	0	0	0	0	0	0	0	0	0	0	0	0	0	0	0
k__Bacteria|p__Firmicutes|c__Clostridia|o__Clostridiales|f__Clostridiales_noname|g__Flavonifractor|s__Flavonifractor_plautii|t__GCF_000239295	0	0	0	0	0	0	0	0	0	0	0	0	0	0	0	0	0	0	0	0	0	0	0	0	0	0	0	0	0	0	0	0	0	0	0	0	0	0	0	0	0	0	0	0	0	0	0	0	0
k__Bacteria|p__Firmicutes|c__Clostridia|o__Clostridiales|f__Eubacteriaceae	5.20972	2.0522	0.2311	0	1.05638	2.59321	0.91305	0	0.48542	0.344	0.12234	0.77875	0.80911	0	0	16.158	0.14637	0.39976	35.5121	10.2899	0.76608	17.582	10.0019	0	0	4.93001	0	4.35475	2.18914	9.57891	0.66913	2.27093	1.22727	17.3845	0	0	4.18426	0	0	2.80627	0.64472	0.61152	0	0	5.04862	0	0	5.96697	0.63726
k__Bacteria|p__Firmicutes|c__Clostridia|o__Clostridiales|f__Eubacteriaceae|g__Eubacterium	5.20972	2.0522	0.2311	0	1.05638	2.59321	0.91305	0	0.48542	0.344	0.12234	0.77875	0.80911	0	0	16.158	0.14637	0.39976	35.5121	10.2899	0.76608	17.582	10.0019	0	0	4.93001	0	4.35475	2.18914	9.57891	0.66913	2.27093	1.22727	17.3845	0	0	4.18426	0	0	2.80627	0.64472	0.61152	0	0	5.04862	0	0	5.96697	0.63726
k__Bacteria|p__Firmicutes|c__Clostridia|o__Clostridiales|f__Eubacteriaceae|g__Eubacterium|s__Eubacterium_eligens	0	0	0.2311	0	0	0	0	0	0.22253	0	0	0.02836	0	0	0	0	0	0	0	0	0	0	1.47033	0	0	0	0	0	0	0	0	2.27093	0	0	0	0	3.5067	0	0	2.80627	0	0.09511	0	0	0.51877	0	0	0	0
k__Bacteria|p__Firmicutes|c__Clostridia|o__Clostridiales|f__Eubacteriaceae|g__Eubacterium|s__Eubacterium_eligens|t__GCF_000146185	0	0	0.2311	0	0	0	0	0	0.22253	0	0	0.02836	0	0	0	0	0	0	0	0	0	0	1.47033	0	0	0	0	0	0	0	0	2.27093	0	0	0	0	3.5067	0	0	2.80627	0	0.09511	0	0	0.51877	0	0	0	0
k__Bacteria|p__Firmicutes|c__Clostridia|o__Clostridiales|f__Eubacteriaceae|g__Eubacterium|s__Eubacterium_hallii	1.24647	0	0	0	1.01125	0.27168	0	0	0	0	0	0.03561	0	0	0	4.86791	0	0.39976	2.74615	0.8096	0	0.16491	4.64073	0	0	0	0	0	2.18914	9.57891	0.66913	0	1.09959	0.36258	0	0	0	0	0	0	0.64472	0.17701	0	0	2.91542	0	0	0	0.63726
k__Bacteria|p__Firmicutes|c__Clostridia|o__Clostridiales|f__Eubacteriaceae|g__Eubacterium|s__Eubacterium_hallii|t__GCF_000173975	1.24647	0	0	0	1.01125	0.27168	0	0	0	0	0	0.03561	0	0	0	4.86791	0	0.39976	2.74615	0.8096	0	0.16491	4.64073	0	0	0	0	0	2.18914	9.57891	0.66913	0	1.09959	0.36258	0	0	0	0	0	0	0.64472	0.17701	0	0	2.91542	0	0	0	0.63726
k__Bacteria|p__Firmicutes|c__Clostridia|o__Clostridiales|f__Eubacteriaceae|g__Eubacterium|s__Eubacterium_limosum	0	0	0	0	0	0	0.91305	0	0	0.24731	0	0	0	0	0	0	0.14637	0	0	0	0	0	0	0	0	0.03993	0	0	0	0	0	0	0	0	0	0	0	0	0	0	0	0	0	0	0	0	0	0	0
k__Bacteria|p__Firmicutes|c__Clostridia|o__Clostridiales|f__Eubacteriaceae|g__Eubacterium|s__Eubacterium_limosum|t__GCF_000152245	0	0	0	0	0	0	0.91305	0	0	0.24731	0	0	0	0	0	0	0.14637	0	0	0	0	0	0	0	0	0.03993	0	0	0	0	0	0	0	0	0	0	0	0	0	0	0	0	0	0	0	0	0	0	0
k__Bacteria|p__Firmicutes|c__Clostridia|o__Clostridiales|f__Eubacteriaceae|g__Eubacterium|s__Eubacterium_rectale	3.50596	1.48597	0	0	0.04513	2.32153	0	0	0	0	0.12234	0	0.80911	0	0	11.2901	0	0	32.766	0	0.76608	0	3.89087	0	0	4.89008	0	4.35475	0	0	0	0	0.12769	16.2274	0	0	0.67756	0	0	0	0	0	0	0	1.0189	0	0	4.26725	0
k__Bacteria|p__Firmicutes|c__Clostridia|o__Clostridiales|f__Eubacteriaceae|g__Eubacterium|s__Eubacterium_rectale|t__Eubacterium_rectale_unclassified	3.50596	1.48597	0	0	0.04513	2.32153	0	0	0	0	0.12234	0	0.80911	0	0	11.2901	0	0	32.766	0	0.76608	0	3.89087	0	0	4.89008	0	4.35475	0	0	0	0	0.12769	16.2274	0	0	0.67756	0	0	0	0	0	0	0	1.0189	0	0	4.26725	0
k__Bacteria|p__Firmicutes|c__Clostridia|o__Clostridiales|f__Eubacteriaceae|g__Eubacterium|s__Eubacterium_siraeum	0	0	0	0	0	0	0	0	0	0	0	0	0	0	0	0	0	0	0	8.88941	0	0	0	0	0	0	0	0	0	0	0	0	0	0	0	0	0	0	0	0	0	0	0	0	0	0	0	0	0
k__Bacteria|p__Firmicutes|c__Clostridia|o__Clostridiales|f__Eubacteriaceae|g__Eubacterium|s__Eubacterium_siraeum|t__Eubacterium_siraeum_unclassified	0	0	0	0	0	0	0	0	0	0	0	0	0	0	0	0	0	0	0	8.88941	0	0	0	0	0	0	0	0	0	0	0	0	0	0	0	0	0	0	0	0	0	0	0	0	0	0	0	0	0
k__Bacteria|p__Firmicutes|c__Clostridia|o__Clostridiales|f__Eubacteriaceae|g__Eubacterium|s__Eubacterium_ventriosum	0.45729	0.56623	0	0	0	0	0	0	0	0	0	0.71478	0	0	0	0	0	0	0	0.59092	0	17.4171	0	0	0	0	0	0	0	0	0	0	0	0.79451	0	0	0	0	0	0	0	0.3394	0	0	0.59553	0	0	1.69972	0
k__Bacteria|p__Firmicutes|c__Clostridia|o__Clostridiales|f__Eubacteriaceae|g__Eubacterium|s__Eubacterium_ventriosum|t__GCF_000153885	0.45729	0.56623	0	0	0	0	0	0	0	0	0	0.71478	0	0	0	0	0	0	0	0.59092	0	17.4171	0	0	0	0	0	0	0	0	0	0	0	0.79451	0	0	0	0	0	0	0	0.3394	0	0	0.59553	0	0	1.69972	0
k__Bacteria|p__Firmicutes|c__Clostridia|o__Clostridiales|f__Lachnospiraceae	5.47522	10.0667	4.95781	6.74979	9.7789	10.3889	9.78111	10.5154	4.37754	8.4333	20.1439	4.81041	1.8259	4.65533	3.51021	11.2607	3.7852	7.38605	4.28975	16.6414	6.87463	3.24967	0.19594	16.089	3.5758	5.46752	10.0777	5.71156	3.61189	6.44433	1.92829	19.8634	5.69172	3.13321	2.50354	3.88447	2.29011	2.95288	11.9331	4.64679	8.40037	11.8035	4.66753	5.85232	2.77107	8.52707	1.5163	1.34842	1.67357
k__Bacteria|p__Firmicutes|c__Clostridia|o__Clostridiales|f__Lachnospiraceae|g__Anaerostipes	0	0	0	0	0	0	0	0	0	0.40402	0	0	0	0	2.6549	0	0	0	0	0	0	0	0	0	0	1.28964	1.50092	0.61327	0	0	0	0	0	0	0	0	0	0	0	0	0	0	0	1.83656	0.06644	0	0	0	0
k__Bacteria|p__Firmicutes|c__Clostridia|o__Clostridiales|f__Lachnospiraceae|g__Anaerostipes|s__Anaerostipes_hadrus	0	0	0	0	0	0	0	0	0	0	0	0	0	0	0	0	0	0	0	0	0	0	0	0	0	1.28964	1.50092	0.61327	0	0	0	0	0	0	0	0	0	0	0	0	0	0	0	0	0.06644	0	0	0	0
k__Bacteria|p__Firmicutes|c__Clostridia|o__Clostridiales|f__Lachnospiraceae|g__Anaerostipes|s__Anaerostipes_hadrus|t__GCF_000332875	0	0	0	0	0	0	0	0	0	0	0	0	0	0	0	0	0	0	0	0	0	0	0	0	0	1.28964	1.50092	0.61327	0	0	0	0	0	0	0	0	0	0	0	0	0	0	0	0	0.06644	0	0	0	0
k__Bacteria|p__Firmicutes|c__Clostridia|o__Clostridiales|f__Lachnospiraceae|g__Anaerostipes|s__Anaerostipes_unclassified	0	0	0	0	0	0	0	0	0	0.40402	0	0	0	0	2.6549	0	0	0	0	0	0	0	0	0	0	0	0	0	0	0	0	0	0	0	0	0	0	0	0	0	0	0	0	1.83656	0	0	0	0	0
k__Bacteria|p__Firmicutes|c__Clostridia|o__Clostridiales|f__Lachnospiraceae|g__Blautia	1.38161	2.37568	1.68754	6.07016	4.85714	2.48368	6.39701	9.14175	0.66522	4.77587	15.8018	0.49643	1.30235	4.65533	0.85531	2.99905	3.7852	0.7297	1.05568	11.7759	6.87463	0.45157	0	14.545	1.53339	3.52064	0	3.3059	1.09229	3.8293	1.35691	19.1596	2.61881	0.47048	1.99704	3.88447	1.28214	0.05975	9.68279	1.887	2.78399	4.46092	4.66753	1.7362	1.51594	3.63529	0.56181	1.14988	0.68375
k__Bacteria|p__Firmicutes|c__Clostridia|o__Clostridiales|f__Lachnospiraceae|g__Blautia|s__Blautia_hydrogenotrophica	0	0	0	0	0	0	0	0	0	0	0	0	0	0	0	0	0	0	0	0	0	0	0	0	0	0	0	0	0	0	0	0	0	0	0	0	0	0	0	0	0	0	0	0	0	0	0	0	0
k__Bacteria|p__Firmicutes|c__Clostridia|o__Clostridiales|f__Lachnospiraceae|g__Blautia|s__Blautia_hydrogenotrophica|t__GCF_000157975	0	0	0	0	0	0	0	0	0	0	0	0	0	0	0	0	0	0	0	0	0	0	0	0	0	0	0	0	0	0	0	0	0	0	0	0	0	0	0	0	0	0	0	0	0	0	0	0	0
k__Bacteria|p__Firmicutes|c__Clostridia|o__Clostridiales|f__Lachnospiraceae|g__Blautia|s__Blautia_producta	0	0	0	0	0	0	0	0	0	0	0	0	0	0	0.85531	0	0	0	0	0	0	0	0	0	0	0	0	0	0	0	0	0	0	0	0	1.81648	0	0	0	0	0	0	0	0	0	0	0	0	0
k__Bacteria|p__Firmicutes|c__Clostridia|o__Clostridiales|f__Lachnospiraceae|g__Blautia|s__Blautia_producta|t__GCF_000373885	0	0	0	0	0	0	0	0	0	0	0	0	0	0	0.85531	0	0	0	0	0	0	0	0	0	0	0	0	0	0	0	0	0	0	0	0	1.81648	0	0	0	0	0	0	0	0	0	0	0	0	0
k__Bacteria|p__Firmicutes|c__Clostridia|o__Clostridiales|f__Lachnospiraceae|g__Blautia|s__Ruminococcus_gnavus	0	0	1.49736	4.14945	0	0	0	2.13997	0	4.18835	13.2213	0	0	0	0	0	0	0.11984	0	0	1.4922	0.45157	0	14.545	0.03021	3.52064	0	3.3059	0	3.52303	1.35691	0	0	0	1.99704	2.06799	0	0	2.82346	0.19942	0	1.69191	4.66753	0.16083	0	0	0	0	0
k__Bacteria|p__Firmicutes|c__Clostridia|o__Clostridiales|f__Lachnospiraceae|g__Blautia|s__Ruminococcus_gnavus|t__Ruminococcus_gnavus_unclassified	0	0	1.49736	4.14945	0	0	0	2.13997	0	4.18835	13.2213	0	0	0	0	0	0	0.11984	0	0	1.4922	0.45157	0	14.545	0.03021	3.52064	0	3.3059	0	3.52303	1.35691	0	0	0	1.99704	2.06799	0	0	2.82346	0.19942	0	1.69191	4.66753	0.16083	0	0	0	0	0
k__Bacteria|p__Firmicutes|c__Clostridia|o__Clostridiales|f__Lachnospiraceae|g__Blautia|s__Ruminococcus_obeum	1.38161	2.37568	0.19018	0	3.00364	2.48368	0.62149	0	0.66522	0	0	0.49643	0	0	0	1.73888	2.53811	0.60986	1.05568	9.16485	0	0	0	0	0.29672	0	0	0	1.09229	0.30628	0	0	0	0.47048	0	0	0.34238	0.05975	0.55101	0.33981	2.78399	0.6926	0	0	1.51594	1.04156	0.56181	1.14988	0.68375
k__Bacteria|p__Firmicutes|c__Clostridia|o__Clostridiales|f__Lachnospiraceae|g__Blautia|s__Ruminococcus_obeum|t__Ruminococcus_obeum_unclassified	1.38161	2.37568	0.19018	0	3.00364	2.48368	0.62149	0	0.66522	0	0	0.49643	0	0	0	1.73888	2.53811	0.60986	1.05568	9.16485	0	0	0	0	0.29672	0	0	0	1.09229	0.30628	0	0	0	0.47048	0	0	0.34238	0.05975	0.55101	0.33981	2.78399	0.6926	0	0	1.51594	1.04156	0.56181	1.14988	0.68375
k__Bacteria|p__Firmicutes|c__Clostridia|o__Clostridiales|f__Lachnospiraceae|g__Blautia|s__Ruminococcus_torques	0	0	0	1.9207	1.85351	0	5.77552	7.00177	0	0.58752	2.58054	0	1.30235	4.65533	0	1.26017	1.24709	0	0	2.61104	5.38243	0	0	0	1.20645	0	0	0	0	0	0	19.1596	2.61881	0	0	0	0.93976	0	6.30832	1.34776	0	2.0764	0	1.57538	0	2.59373	0	0	0
k__Bacteria|p__Firmicutes|c__Clostridia|o__Clostridiales|f__Lachnospiraceae|g__Blautia|s__Ruminococcus_torques|t__Ruminococcus_torques_unclassified	0	0	0	1.9207	1.85351	0	5.77552	7.00177	0	0.58752	2.58054	0	1.30235	4.65533	0	1.26017	1.24709	0	0	2.61104	5.38243	0	0	0	1.20645	0	0	0	0	0	0	19.1596	2.61881	0	0	0	0.93976	0	6.30832	1.34776	0	2.0764	0	1.57538	0	2.59373	0	0	0
k__Bacteria|p__Firmicutes|c__Clostridia|o__Clostridiales|f__Lachnospiraceae|g__Coprococcus	0.3363	2.84334	0	0	0.28275	0	0	0	1.24393	0	0	0	0	0	0	0	0	0	1.51969	0	0	0	0.19594	0	0.17265	0	0	0	0	0.74881	0	0	0	0	0	0	0	0	0	0	0	0	0	0	0	0	0	0	0
k__Bacteria|p__Firmicutes|c__Clostridia|o__Clostridiales|f__Lachnospiraceae|g__Coprococcus|s__Coprococcus_catus	0.13916	0	0	0	0.28275	0	0	0	0.09913	0	0	0	0	0	0	0	0	0	0	0	0	0	0	0	0	0	0	0	0	0	0	0	0	0	0	0	0	0	0	0	0	0	0	0	0	0	0	0	0
k__Bacteria|p__Firmicutes|c__Clostridia|o__Clostridiales|f__Lachnospiraceae|g__Coprococcus|s__Coprococcus_catus|t__GCF_000210555	0.13916	0	0	0	0.28275	0	0	0	0.09913	0	0	0	0	0	0	0	0	0	0	0	0	0	0	0	0	0	0	0	0	0	0	0	0	0	0	0	0	0	0	0	0	0	0	0	0	0	0	0	0
k__Bacteria|p__Firmicutes|c__Clostridia|o__Clostridiales|f__Lachnospiraceae|g__Coprococcus|s__Coprococcus_comes	0.19714	2.84334	0	0	0	0	0	0	1.1448	0	0	0	0	0	0	0	0	0	1.51969	0	0	0	0.19594	0	0.17265	0	0	0	0	0.74881	0	0	0	0	0	0	0	0	0	0	0	0	0	0	0	0	0	0	0
k__Bacteria|p__Firmicutes|c__Clostridia|o__Clostridiales|f__Lachnospiraceae|g__Coprococcus|s__Coprococcus_comes|t__GCF_000155875	0.19714	2.84334	0	0	0	0	0	0	1.1448	0	0	0	0	0	0	0	0	0	1.51969	0	0	0	0.19594	0	0.17265	0	0	0	0	0.74881	0	0	0	0	0	0	0	0	0	0	0	0	0	0	0	0	0	0	0
k__Bacteria|p__Firmicutes|c__Clostridia|o__Clostridiales|f__Lachnospiraceae|g__Dorea	1.26454	1.74413	1.08614	0	4.055	3.59094	3.013	1.37367	1.63434	0	1.16835	1.85821	0	0	0	5.00322	0	0	0.40609	0.96182	0	1.53551	0	0	1.19285	0.30934	0	0.49393	0.23735	0	0.57138	0	1.11214	1.53916	0.5065	0	0.95389	2.13268	0	0.66217	2.8493	1.4348	0	0	0.31045	0.4531	0.95449	0.03654	0
k__Bacteria|p__Firmicutes|c__Clostridia|o__Clostridiales|f__Lachnospiraceae|g__Dorea|s__Dorea_formicigenerans	0.35688	0	0.08252	0	1.54513	0.24151	1.35422	0.05907	0.69349	0	0.51211	0.37155	0	0	0	0	0	0	0	0	0	0.45006	0	0	0	0	0	0	0	0	0	0	0	0	0	0	0	2.13268	0	0	0	0	0	0	0.16073	0	0	0	0
k__Bacteria|p__Firmicutes|c__Clostridia|o__Clostridiales|f__Lachnospiraceae|g__Dorea|s__Dorea_formicigenerans|t__Dorea_formicigenerans_unclassified	0.35688	0	0.08252	0	1.54513	0.24151	1.35422	0.05907	0.69349	0	0.51211	0.37155	0	0	0	0	0	0	0	0	0	0.45006	0	0	0	0	0	0	0	0	0	0	0	0	0	0	0	2.13268	0	0	0	0	0	0	0.16073	0	0	0	0
k__Bacteria|p__Firmicutes|c__Clostridia|o__Clostridiales|f__Lachnospiraceae|g__Dorea|s__Dorea_longicatena	0.90765	0	0.18097	0	2.50987	2.15888	1.65877	1.31459	0.94085	0	0.65624	0.65912	0	0	0	5.00322	0	0	0	0.41579	0	1.08545	0	0	0.30948	0.04351	0	0.20384	0.23735	0	0	0	0	0	0	0	0.95389	0	0	0	2.8493	0	0	0	0	0	0	0.03654	0
k__Bacteria|p__Firmicutes|c__Clostridia|o__Clostridiales|f__Lachnospiraceae|g__Dorea|s__Dorea_longicatena|t__GCF_000154065	0.90765	0	0.18097	0	2.50987	2.15888	1.65877	1.31459	0.94085	0	0.65624	0.65912	0	0	0	5.00322	0	0	0	0.41579	0	1.08545	0	0	0.30948	0.04351	0	0.20384	0.23735	0	0	0	0	0	0	0	0.95389	0	0	0	2.8493	0	0	0	0	0	0	0.03654	0
k__Bacteria|p__Firmicutes|c__Clostridia|o__Clostridiales|f__Lachnospiraceae|g__Dorea|s__Dorea_unclassified	0	1.74413	0.82264	0	0	1.19055	0	0	0	0	0	0.82754	0	0	0	0	0	0	0.40609	0.54603	0	0	0	0	0.88337	0.26583	0	0.2901	0	0	0.57138	0	1.11214	1.53916	0.5065	0	0	0	0	0.66217	0	1.4348	0	0	0.14971	0.4531	0.95449	0	0
k__Bacteria|p__Firmicutes|c__Clostridia|o__Clostridiales|f__Lachnospiraceae|g__Lachnospiraceae_noname	0	0	0	0.67963	0	0	0	0	0	0.38889	1.35362	0	0	0	0	0	0	0	0	0	0	0	0	1.54404	0	0.2886	8.5768	0.86543	0	1.39704	0	0	0	0	0	0	0	0	2.25028	0	2.76709	3.96504	0	2.27956	0	3.12077	0	0	0
k__Bacteria|p__Firmicutes|c__Clostridia|o__Clostridiales|f__Lachnospiraceae|g__Lachnospiraceae_noname|s__Lachnospiraceae_bacterium_1_1_57FAA	0	0	0	0	0	0	0	0	0	0	0	0	0	0	0	0	0	0	0	0	0	0	0	0	0	0	0	0	0	0	0	0	0	0	0	0	0	0	2.20362	0	0	1.74465	0	0.38873	0	1.78536	0	0	0
k__Bacteria|p__Firmicutes|c__Clostridia|o__Clostridiales|f__Lachnospiraceae|g__Lachnospiraceae_noname|s__Lachnospiraceae_bacterium_1_1_57FAA|t__GCF_000218445	0	0	0	0	0	0	0	0	0	0	0	0	0	0	0	0	0	0	0	0	0	0	0	0	0	0	0	0	0	0	0	0	0	0	0	0	0	0	2.20362	0	0	1.74465	0	0.38873	0	1.78536	0	0	0
k__Bacteria|p__Firmicutes|c__Clostridia|o__Clostridiales|f__Lachnospiraceae|g__Lachnospiraceae_noname|s__Lachnospiraceae_bacterium_2_1_58FAA	0	0	0	0.67963	0	0	0	0	0	0	1.35362	0	0	0	0	0	0	0	0	0	0	0	0	1.44911	0	0.14128	0	0.6464	0	1.39704	0	0	0	0	0	0	0	0	0	0	0	0	0	0	0	0	0	0	0
k__Bacteria|p__Firmicutes|c__Clostridia|o__Clostridiales|f__Lachnospiraceae|g__Lachnospiraceae_noname|s__Lachnospiraceae_bacterium_2_1_58FAA|t__GCF_000218465	0	0	0	0.67963	0	0	0	0	0	0	1.35362	0	0	0	0	0	0	0	0	0	0	0	0	1.44911	0	0.14128	0	0.6464	0	1.39704	0	0	0	0	0	0	0	0	0	0	0	0	0	0	0	0	0	0	0
k__Bacteria|p__Firmicutes|c__Clostridia|o__Clostridiales|f__Lachnospiraceae|g__Lachnospiraceae_noname|s__Lachnospiraceae_bacterium_3_1_57FAA_CT1	0	0	0	0	0	0	0	0	0	0	0	0	0	0	0	0	0	0	0	0	0	0	0	0	0	0	0	0	0	0	0	0	0	0	0	0	0	0	0	0	2.35105	0	0	0	0	0	0	0	0
k__Bacteria|p__Firmicutes|c__Clostridia|o__Clostridiales|f__Lachnospiraceae|g__Lachnospiraceae_noname|s__Lachnospiraceae_bacterium_3_1_57FAA_CT1|t__GCF_000218405	0	0	0	0	0	0	0	0	0	0	0	0	0	0	0	0	0	0	0	0	0	0	0	0	0	0	0	0	0	0	0	0	0	0	0	0	0	0	0	0	2.35105	0	0	0	0	0	0	0	0
k__Bacteria|p__Firmicutes|c__Clostridia|o__Clostridiales|f__Lachnospiraceae|g__Lachnospiraceae_noname|s__Lachnospiraceae_bacterium_5_1_63FAA	0	0	0	0	0	0	0	0	0	0	0	0	0	0	0	0	0	0	0	0	0	0	0	0	0	0.14733	8.5768	0.21903	0	0	0	0	0	0	0	0	0	0	0.04666	0	0	0.32766	0	0	0	0.56776	0	0	0
k__Bacteria|p__Firmicutes|c__Clostridia|o__Clostridiales|f__Lachnospiraceae|g__Lachnospiraceae_noname|s__Lachnospiraceae_bacterium_5_1_63FAA|t__GCF_000185525	0	0	0	0	0	0	0	0	0	0	0	0	0	0	0	0	0	0	0	0	0	0	0	0	0	0.14733	8.5768	0.21903	0	0	0	0	0	0	0	0	0	0	0.04666	0	0	0.32766	0	0	0	0.56776	0	0	0
k__Bacteria|p__Firmicutes|c__Clostridia|o__Clostridiales|f__Lachnospiraceae|g__Lachnospiraceae_noname|s__Lachnospiraceae_bacterium_7_1_58FAA	0	0	0	0	0	0	0	0	0	0	0	0	0	0	0	0	0	0	0	0	0	0	0	0	0	0	0	0	0	0	0	0	0	0	0	0	0	0	0	0	0	0	0	0	0	0	0	0	0
k__Bacteria|p__Firmicutes|c__Clostridia|o__Clostridiales|f__Lachnospiraceae|g__Lachnospiraceae_noname|s__Lachnospiraceae_bacterium_7_1_58FAA|t__GCF_000242155	0	0	0	0	0	0	0	0	0	0	0	0	0	0	0	0	0	0	0	0	0	0	0	0	0	0	0	0	0	0	0	0	0	0	0	0	0	0	0	0	0	0	0	0	0	0	0	0	0
k__Bacteria|p__Firmicutes|c__Clostridia|o__Clostridiales|f__Lachnospiraceae|g__Lachnospiraceae_noname|s__Lachnospiraceae_bacterium_8_1_57FAA	0	0	0	0	0	0	0	0	0	0	0	0	0	0	0	0	0	0	0	0	0	0	0	0	0	0	0	0	0	0	0	0	0	0	0	0	0	0	0	0	0	1.89272	0	1.89082	0	0.76765	0	0	0
k__Bacteria|p__Firmicutes|c__Clostridia|o__Clostridiales|f__Lachnospiraceae|g__Lachnospiraceae_noname|s__Lachnospiraceae_bacterium_8_1_57FAA|t__GCF_000185545	0	0	0	0	0	0	0	0	0	0	0	0	0	0	0	0	0	0	0	0	0	0	0	0	0	0	0	0	0	0	0	0	0	0	0	0	0	0	0	0	0	1.89272	0	1.89082	0	0.76765	0	0	0
k__Bacteria|p__Firmicutes|c__Clostridia|o__Clostridiales|f__Lachnospiraceae|g__Lachnospiraceae_noname|s__Lachnospiraceae_bacterium_9_1_43BFAA	0	0	0	0	0	0	0	0	0	0	0	0	0	0	0	0	0	0	0	0	0	0	0	0.09493	0	0	0	0	0	0	0	0	0	0	0	0	0	0	0	0	0.41604	0	0	0	0	0	0	0	0
k__Bacteria|p__Firmicutes|c__Clostridia|o__Clostridiales|f__Lachnospiraceae|g__Lachnospiraceae_noname|s__Lachnospiraceae_bacterium_9_1_43BFAA|t__GCF_000209445	0	0	0	0	0	0	0	0	0	0	0	0	0	0	0	0	0	0	0	0	0	0	0	0.09493	0	0	0	0	0	0	0	0	0	0	0	0	0	0	0	0	0.41604	0	0	0	0	0	0	0	0
k__Bacteria|p__Firmicutes|c__Clostridia|o__Clostridiales|f__Lachnospiraceae|g__Roseburia	2.49277	3.10355	2.18413	0	0.58401	4.31433	0.37111	0	0.83405	2.86452	1.82009	2.45577	0.52355	0	0	3.25842	0	6.65634	1.30828	3.90366	0	1.26259	0	0	0.67691	0.05929	0	0.43302	2.28225	0.46918	0	0.70376	1.96077	1.12356	0	0	0.05407	0.76045	0	2.09763	0	1.94274	0	0	0.87824	1.31791	0	0.162	0.98982
k__Bacteria|p__Firmicutes|c__Clostridia|o__Clostridiales|f__Lachnospiraceae|g__Roseburia|s__Roseburia_hominis	0	1.29161	0	0	0	0	0	0	0	0	0	0	0.52355	0	0	0	0	0	0	0	0	0	0	0	0	0	0	0	0	0	0	0	0	0	0	0	0	0	0	2.09763	0	0	0	0	0	0	0	0	0
k__Bacteria|p__Firmicutes|c__Clostridia|o__Clostridiales|f__Lachnospiraceae|g__Roseburia|s__Roseburia_hominis|t__GCF_000225345	0	1.29161	0	0	0	0	0	0	0	0	0	0	0.52355	0	0	0	0	0	0	0	0	0	0	0	0	0	0	0	0	0	0	0	0	0	0	0	0	0	0	2.09763	0	0	0	0	0	0	0	0	0
k__Bacteria|p__Firmicutes|c__Clostridia|o__Clostridiales|f__Lachnospiraceae|g__Roseburia|s__Roseburia_intestinalis	2.2988	0	0	0	0	0.74087	0	0	0	0	0	0	0	0	0	1.59991	0	0	0	0	0	0	0	0	0	0	0	0	0	0	0	0	1.96077	0	0	0	0	0	0	0	0	0.21789	0	0	0	0	0	0	0.08666
k__Bacteria|p__Firmicutes|c__Clostridia|o__Clostridiales|f__Lachnospiraceae|g__Roseburia|s__Roseburia_intestinalis|t__Roseburia_intestinalis_unclassified	2.2988	0	0	0	0	0.74087	0	0	0	0	0	0	0	0	0	1.59991	0	0	0	0	0	0	0	0	0	0	0	0	0	0	0	0	1.96077	0	0	0	0	0	0	0	0	0.21789	0	0	0	0	0	0	0.08666
k__Bacteria|p__Firmicutes|c__Clostridia|o__Clostridiales|f__Lachnospiraceae|g__Roseburia|s__Roseburia_inulinivorans	0.19397	1.81194	2.18413	0	0	2.89597	0.37111	0	0.83405	2.86452	1.82009	1.32913	0	0	0	1.65851	0	6.65634	1.30828	0.07794	0	0.12695	0	0	0.14122	0.03798	0	0.43302	0.92073	0	0	0.16671	0	1.12356	0	0	0	0.38152	0	0	0	1.22921	0	0	0	0	0	0.162	0
k__Bacteria|p__Firmicutes|c__Clostridia|o__Clostridiales|f__Lachnospiraceae|g__Roseburia|s__Roseburia_inulinivorans|t__GCF_000174195	0.19397	1.81194	2.18413	0	0	2.89597	0.37111	0	0.83405	2.86452	1.82009	1.32913	0	0	0	1.65851	0	6.65634	1.30828	0.07794	0	0.12695	0	0	0.14122	0.03798	0	0.43302	0.92073	0	0	0.16671	0	1.12356	0	0	0	0.38152	0	0	0	1.22921	0	0	0	0	0	0.162	0
k__Bacteria|p__Firmicutes|c__Clostridia|o__Clostridiales|f__Lachnospiraceae|g__Roseburia|s__Roseburia_unclassified	0	0	0	0	0.58401	0.67749	0	0	0	0	0	1.12664	0	0	0	0	0	0	0	3.82572	0	1.13564	0	0	0.53569	0.02131	0	0	1.36152	0.46918	0	0.53705	0	0	0	0	0.05407	0.37893	0	0	0	0.49565	0	0	0.87824	1.31791	0	0	0.90316
k__Bacteria|p__Firmicutes|c__Clostridia|o__Clostridiales|f__Lachnospiraceae|g__Shuttleworthia	0	0	0	0	0	0	0	0	0	0	0	0	0	0	0	0	0	0	0	0	0	0	0	0	0	0	0	0	0	0	0	0	0	0	0	0	0	0	0	0	0	0	0	0	0	0	0	0	0
k__Bacteria|p__Firmicutes|c__Clostridia|o__Clostridiales|f__Lachnospiraceae|g__Shuttleworthia|s__Shuttleworthia_satelles	0	0	0	0	0	0	0	0	0	0	0	0	0	0	0	0	0	0	0	0	0	0	0	0	0	0	0	0	0	0	0	0	0	0	0	0	0	0	0	0	0	0	0	0	0	0	0	0	0
k__Bacteria|p__Firmicutes|c__Clostridia|o__Clostridiales|f__Lachnospiraceae|g__Shuttleworthia|s__Shuttleworthia_satelles|t__GCF_000160115	0	0	0	0	0	0	0	0	0	0	0	0	0	0	0	0	0	0	0	0	0	0	0	0	0	0	0	0	0	0	0	0	0	0	0	0	0	0	0	0	0	0	0	0	0	0	0	0	0
k__Bacteria|p__Firmicutes|c__Clostridia|o__Clostridiales|f__Oscillospiraceae	0.42151	2.65874	0.16894	0	0	0	0.95116	0	0	0.89869	0	0.47478	0	2.19445	0	0	0	0	0	0	0	0	0	0	0	0	0	0	0	0	0.63715	0.0507	0	0	0	0	0	0	0	0	0	0.30874	0	0	1.13225	5.73569	0	0.97405	0
k__Bacteria|p__Firmicutes|c__Clostridia|o__Clostridiales|f__Oscillospiraceae|g__Oscillibacter	0.42151	2.65874	0.16894	0	0	0	0.95116	0	0	0.89869	0	0.47478	0	2.19445	0	0	0	0	0	0	0	0	0	0	0	0	0	0	0	0	0.63715	0.0507	0	0	0	0	0	0	0	0	0	0.30874	0	0	1.13225	5.73569	0	0.97405	0
k__Bacteria|p__Firmicutes|c__Clostridia|o__Clostridiales|f__Oscillospiraceae|g__Oscillibacter|s__Oscillibacter_unclassified	0.42151	2.65874	0.16894	0	0	0	0.95116	0	0	0.89869	0	0.47478	0	2.19445	0	0	0	0	0	0	0	0	0	0	0	0	0	0	0	0	0.63715	0.0507	0	0	0	0	0	0	0	0	0	0.30874	0	0	1.13225	5.73569	0	0.97405	0
k__Bacteria|p__Firmicutes|c__Clostridia|o__Clostridiales|f__Peptostreptococcaceae	0	2.08729	0	0	0	0	1.24727	0	0	0	0	0	0	0	0	0	0	2.91478	0	0	0	0	0	1.19725	0	0	0	0.08825	0	0	0	0	0	0	0	0	0	0	0	0	0.26889	0	0	0	0	0	0	0	0
k__Bacteria|p__Firmicutes|c__Clostridia|o__Clostridiales|f__Peptostreptococcaceae|g__Peptostreptococcaceae_noname	0	2.08729	0	0	0	0	1.24727	0	0	0	0	0	0	0	0	0	0	2.91478	0	0	0	0	0	1.19725	0	0	0	0.08825	0	0	0	0	0	0	0	0	0	0	0	0	0.26889	0	0	0	0	0	0	0	0
k__Bacteria|p__Firmicutes|c__Clostridia|o__Clostridiales|f__Peptostreptococcaceae|g__Peptostreptococcaceae_noname|s__Clostridium_bartlettii	0	0	0	0	0	0	1.24727	0	0	0	0	0	0	0	0	0	0	0	0	0	0	0	0	1.19725	0	0	0	0.08825	0	0	0	0	0	0	0	0	0	0	0	0	0.26889	0	0	0	0	0	0	0	0
k__Bacteria|p__Firmicutes|c__Clostridia|o__Clostridiales|f__Peptostreptococcaceae|g__Peptostreptococcaceae_noname|s__Clostridium_bartlettii|t__GCF_000154445	0	0	0	0	0	0	1.24727	0	0	0	0	0	0	0	0	0	0	0	0	0	0	0	0	1.19725	0	0	0	0.08825	0	0	0	0	0	0	0	0	0	0	0	0	0.26889	0	0	0	0	0	0	0	0
k__Bacteria|p__Firmicutes|c__Clostridia|o__Clostridiales|f__Peptostreptococcaceae|g__Peptostreptococcaceae_noname|s__Clostridium_difficile	0	0	0	0	0	0	0	0	0	0	0	0	0	0	0	0	0	0	0	0	0	0	0	0	0	0	0	0	0	0	0	0	0	0	0	0	0	0	0	0	0	0	0	0	0	0	0	0	0
k__Bacteria|p__Firmicutes|c__Clostridia|o__Clostridiales|f__Peptostreptococcaceae|g__Peptostreptococcaceae_noname|s__Clostridium_difficile|t__Clostridium_difficile_unclassified	0	0	0	0	0	0	0	0	0	0	0	0	0	0	0	0	0	0	0	0	0	0	0	0	0	0	0	0	0	0	0	0	0	0	0	0	0	0	0	0	0	0	0	0	0	0	0	0	0
k__Bacteria|p__Firmicutes|c__Clostridia|o__Clostridiales|f__Peptostreptococcaceae|g__Peptostreptococcaceae_noname|s__Peptostreptococcaceae_noname_unclassified	0	2.08729	0	0	0	0	0	0	0	0	0	0	0	0	0	0	0	2.91478	0	0	0	0	0	0	0	0	0	0	0	0	0	0	0	0	0	0	0	0	0	0	0	0	0	0	0	0	0	0	0
k__Bacteria|p__Firmicutes|c__Clostridia|o__Clostridiales|f__Peptostreptococcaceae|g__Peptostreptococcus	0	0	0	0	0	0	0	0	0	0	0	0	0	0	0	0	0	0	0	0	0	0	0	0	0	0	0	0	0	0	0	0	0	0	0	0	0	0	0	0	0	0	0	0	0	0	0	0	0
k__Bacteria|p__Firmicutes|c__Clostridia|o__Clostridiales|f__Peptostreptococcaceae|g__Peptostreptococcus|s__Peptostreptococcus_unclassified	0	0	0	0	0	0	0	0	0	0	0	0	0	0	0	0	0	0	0	0	0	0	0	0	0	0	0	0	0	0	0	0	0	0	0	0	0	0	0	0	0	0	0	0	0	0	0	0	0
k__Bacteria|p__Firmicutes|c__Clostridia|o__Clostridiales|f__Ruminococcaceae	29.013	15.5926	13.7115	2.96091	6.93106	19.8823	6.91473	0.35979	10.9192	10.8003	0	9.15464	3.04044	4.95329	0	8.90703	1.15349	4.0749	16.221	26.6135	1.65949	7.8677	22.0318	4.88796	0	0.50664	4.63803	0.55386	23.6562	1.48154	5.52304	11.8098	11.1368	13.5669	8.04536	0.47927	20.9157	18.3539	1.33386	1.66214	4.78028	25.7144	0.49713	6.8	8.07361	10.5798	23.3848	16.5603	14.0061
k__Bacteria|p__Firmicutes|c__Clostridia|o__Clostridiales|f__Ruminococcaceae|g__Anaerotruncus	0	0	0	0	0	0	0	0	0	0	0	0	0	0	0	0	0	0	0	0	0	0	0	0	0	0	0	0	0	0	0	0	0	0	0	0	0	0	0	0	0	0	0	0	0	0	0	0	0
k__Bacteria|p__Firmicutes|c__Clostridia|o__Clostridiales|f__Ruminococcaceae|g__Anaerotruncus|s__Anaerotruncus_colihominis	0	0	0	0	0	0	0	0	0	0	0	0	0	0	0	0	0	0	0	0	0	0	0	0	0	0	0	0	0	0	0	0	0	0	0	0	0	0	0	0	0	0	0	0	0	0	0	0	0
k__Bacteria|p__Firmicutes|c__Clostridia|o__Clostridiales|f__Ruminococcaceae|g__Anaerotruncus|s__Anaerotruncus_colihominis|t__GCF_000154565	0	0	0	0	0	0	0	0	0	0	0	0	0	0	0	0	0	0	0	0	0	0	0	0	0	0	0	0	0	0	0	0	0	0	0	0	0	0	0	0	0	0	0	0	0	0	0	0	0
k__Bacteria|p__Firmicutes|c__Clostridia|o__Clostridiales|f__Ruminococcaceae|g__Faecalibacterium	13.0692	9.66271	6.83906	0	2.35933	13.622	0	0	1.26823	5.59897	0	7.43925	2.23737	1.36501	0	7.66219	0	4.0749	15.6631	6.33739	0	0.54025	19.6386	0	0	0.1074	0	0.21555	14.513	0	1.78768	10.0727	6.29227	9.11946	6.89956	0	15.2832	1.35389	0.36139	0	0	7.96687	0	0	4.24929	4.58212	3.55334	9.21586	13.752
k__Bacteria|p__Firmicutes|c__Clostridia|o__Clostridiales|f__Ruminococcaceae|g__Faecalibacterium|s__Faecalibacterium_prausnitzii	13.0692	9.66271	6.83906	0	2.35933	13.622	0	0	1.26823	5.59897	0	7.43925	2.23737	1.36501	0	7.66219	0	4.0749	15.6631	6.33739	0	0.54025	19.6386	0	0	0.1074	0	0.21555	14.513	0	1.78768	10.0727	6.29227	9.11946	6.89956	0	15.2832	1.35389	0.36139	0	0	7.96687	0	0	4.24929	4.58212	3.55334	9.21586	13.752
k__Bacteria|p__Firmicutes|c__Clostridia|o__Clostridiales|f__Ruminococcaceae|g__Faecalibacterium|s__Faecalibacterium_prausnitzii|t__Faecalibacterium_prausnitzii_unclassified	13.0692	9.66271	6.83906	0	2.35933	13.622	0	0	1.26823	5.59897	0	7.43925	2.23737	1.36501	0	7.66219	0	4.0749	15.6631	6.33739	0	0.54025	19.6386	0	0	0.1074	0	0.21555	14.513	0	1.78768	10.0727	6.29227	9.11946	6.89956	0	15.2832	1.35389	0.36139	0	0	7.96687	0	0	4.24929	4.58212	3.55334	9.21586	13.752
k__Bacteria|p__Firmicutes|c__Clostridia|o__Clostridiales|f__Ruminococcaceae|g__Ruminococcaceae_noname	0	0.22947	0	0	0	0	0	0	0	0	0	0	0	0	0	0	0	0	0	0	0	0	0	0	0	0	0	0	0	0	0	0	0	0	0.23742	0	0	0	0	0	0	0.19566	0	0	0	0	0	0	0
k__Bacteria|p__Firmicutes|c__Clostridia|o__Clostridiales|f__Ruminococcaceae|g__Ruminococcaceae_noname|s__Ruminococcaceae_bacterium_D16	0	0.22947	0	0	0	0	0	0	0	0	0	0	0	0	0	0	0	0	0	0	0	0	0	0	0	0	0	0	0	0	0	0	0	0	0.23742	0	0	0	0	0	0	0.19566	0	0	0	0	0	0	0
k__Bacteria|p__Firmicutes|c__Clostridia|o__Clostridiales|f__Ruminococcaceae|g__Ruminococcaceae_noname|s__Ruminococcaceae_bacterium_D16|t__GCF_000177015	0	0.22947	0	0	0	0	0	0	0	0	0	0	0	0	0	0	0	0	0	0	0	0	0	0	0	0	0	0	0	0	0	0	0	0	0.23742	0	0	0	0	0	0	0.19566	0	0	0	0	0	0	0
k__Bacteria|p__Firmicutes|c__Clostridia|o__Clostridiales|f__Ruminococcaceae|g__Ruminococcus	12.8604	0	0	0	0	4.32684	5.45781	0	6.80369	4.29565	0	1.33498	0	0	0	1.24484	0	0	0	17.056	0	1.62727	1.10796	0	0	0	4.63803	0	3.90284	0	2.45074	0.55566	0	0	0.11844	0	2.73508	17	0	0	0	11.7902	0	0	0	0	7.68644	1.48234	0.2541
k__Bacteria|p__Firmicutes|c__Clostridia|o__Clostridiales|f__Ruminococcaceae|g__Ruminococcus|s__Ruminococcus_bromii	9.86974	0	0	0	0	4.32684	4.93777	0	0	4.29565	0	1.33498	0	0	0	1.24484	0	0	0	17.056	0	0	1.10796	0	0	0	4.63803	0	0	0	0	0	0	0	0	0	2.73508	17	0	0	0	11.5192	0	0	0	0	7.68644	1.48234	0
k__Bacteria|p__Firmicutes|c__Clostridia|o__Clostridiales|f__Ruminococcaceae|g__Ruminococcus|s__Ruminococcus_bromii|t__GCF_000209875	9.86974	0	0	0	0	4.32684	4.93777	0	0	4.29565	0	1.33498	0	0	0	1.24484	0	0	0	17.056	0	0	1.10796	0	0	0	4.63803	0	0	0	0	0	0	0	0	0	2.73508	17	0	0	0	11.5192	0	0	0	0	7.68644	1.48234	0
k__Bacteria|p__Firmicutes|c__Clostridia|o__Clostridiales|f__Ruminococcaceae|g__Ruminococcus|s__Ruminococcus_lactaris	2.99071	0	0	0	0	0	0	0	6.80369	0	0	0	0	0	0	0	0	0	0	0	0	1.62727	0	0	0	0	0	0	3.90284	0	2.45074	0.55566	0	0	0.11844	0	0	0	0	0	0	0.27102	0	0	0	0	0	0	0.2541
k__Bacteria|p__Firmicutes|c__Clostridia|o__Clostridiales|f__Ruminococcaceae|g__Ruminococcus|s__Ruminococcus_lactaris|t__Ruminococcus_lactaris_unclassified	2.99071	0	0	0	0	0	0	0	6.80369	0	0	0	0	0	0	0	0	0	0	0	0	1.62727	0	0	0	0	0	0	3.90284	0	2.45074	0.55566	0	0	0.11844	0	0	0	0	0	0	0.27102	0	0	0	0	0	0	0.2541
k__Bacteria|p__Firmicutes|c__Clostridia|o__Clostridiales|f__Ruminococcaceae|g__Subdoligranulum	3.08334	5.70043	6.87246	2.96091	4.57173	1.93346	1.45692	0.35979	2.84725	0.90571	0	0.38041	0.80307	3.58828	0	0	1.15349	0	0.55787	3.2201	1.65949	5.70018	1.28524	4.88796	0	0.39924	0	0.33831	5.24033	1.48154	1.28462	1.18144	4.84453	4.44745	0.78994	0.47927	2.89744	0	0.97248	1.66214	4.78028	5.76169	0.49713	6.8	3.82432	5.99766	12.1451	5.86213	0
k__Bacteria|p__Firmicutes|c__Clostridia|o__Clostridiales|f__Ruminococcaceae|g__Subdoligranulum|s__Subdoligranulum_unclassified	3.08334	5.70043	6.87246	2.96091	4.57173	1.93346	1.45692	0.35979	2.84725	0.90571	0	0.38041	0.80307	3.58828	0	0	1.15349	0	0.55787	3.2201	1.65949	5.70018	1.28524	4.88796	0	0.39924	0	0.33831	5.24033	1.48154	1.28462	1.18144	4.84453	4.44745	0.78994	0.47927	2.89744	0	0.97248	1.66214	4.78028	5.76169	0.49713	6.8	3.82432	5.99766	12.1451	5.86213	0
k__Bacteria|p__Firmicutes|c__Erysipelotrichia	0.1911	0.25522	0	0.04503	2.16431	0	0	0.58898	7.09073	0	0	0.1709	0	0	5.90085	6.44735	0	0	0	0	0	4.5399	0	5.48713	9.95672	0.28873	3.33338	0.28907	5.51441	0	0.45927	0	0	0	0	0.10523	0	0	0	0	0	0	0	0.17679	0	0.17981	0	4.14281	0
k__Bacteria|p__Firmicutes|c__Erysipelotrichia|o__Erysipelotrichales	0.1911	0.25522	0	0.04503	2.16431	0	0	0.58898	7.09073	0	0	0.1709	0	0	5.90085	6.44735	0	0	0	0	0	4.5399	0	5.48713	9.95672	0.28873	3.33338	0.28907	5.51441	0	0.45927	0	0	0	0	0.10523	0	0	0	0	0	0	0	0.17679	0	0.17981	0	4.14281	0
k__Bacteria|p__Firmicutes|c__Erysipelotrichia|o__Erysipelotrichales|f__Erysipelotrichaceae	0.1911	0.25522	0	0.04503	2.16431	0	0	0.58898	7.09073	0	0	0.1709	0	0	5.90085	6.44735	0	0	0	0	0	4.5399	0	5.48713	9.95672	0.28873	3.33338	0.28907	5.51441	0	0.45927	0	0	0	0	0.10523	0	0	0	0	0	0	0	0.17679	0	0.17981	0	4.14281	0
k__Bacteria|p__Firmicutes|c__Erysipelotrichia|o__Erysipelotrichales|f__Erysipelotrichaceae|g__Catenibacterium	0	0	0	0	0	0	0	0	0	0	0	0.1709	0	0	0	0	0	0	0	0	0	1.77548	0	0	0	0	0	0	0	0	0	0	0	0	0	0	0	0	0	0	0	0	0	0	0	0	0	3.69564	0
k__Bacteria|p__Firmicutes|c__Erysipelotrichia|o__Erysipelotrichales|f__Erysipelotrichaceae|g__Catenibacterium|s__Catenibacterium_mitsuokai	0	0	0	0	0	0	0	0	0	0	0	0.1709	0	0	0	0	0	0	0	0	0	1.77548	0	0	0	0	0	0	0	0	0	0	0	0	0	0	0	0	0	0	0	0	0	0	0	0	0	3.69564	0
k__Bacteria|p__Firmicutes|c__Erysipelotrichia|o__Erysipelotrichales|f__Erysipelotrichaceae|g__Catenibacterium|s__Catenibacterium_mitsuokai|t__GCF_000173795	0	0	0	0	0	0	0	0	0	0	0	0.1709	0	0	0	0	0	0	0	0	0	1.77548	0	0	0	0	0	0	0	0	0	0	0	0	0	0	0	0	0	0	0	0	0	0	0	0	0	3.69564	0
k__Bacteria|p__Firmicutes|c__Erysipelotrichia|o__Erysipelotrichales|f__Erysipelotrichaceae|g__Coprobacillus	0	0	0	0.04503	0	0	0	0.58898	0	0	0	0	0	0	0	0	0	0	0	0	0	1.29687	0	3.94971	1.01117	0.28873	1.53851	0.28907	0	0	0.45927	0	0	0	0	0.10523	0	0	0	0	0	0	0	0.17679	0	0.17981	0	0	0
k__Bacteria|p__Firmicutes|c__Erysipelotrichia|o__Erysipelotrichales|f__Erysipelotrichaceae|g__Coprobacillus|s__Coprobacillus_unclassified	0	0	0	0.04503	0	0	0	0.58898	0	0	0	0	0	0	0	0	0	0	0	0	0	1.29687	0	3.94971	1.01117	0.28873	1.53851	0.28907	0	0	0.45927	0	0	0	0	0.10523	0	0	0	0	0	0	0	0.17679	0	0.17981	0	0	0
k__Bacteria|p__Firmicutes|c__Erysipelotrichia|o__Erysipelotrichales|f__Erysipelotrichaceae|g__Erysipelotrichaceae_noname	0.1911	0.25522	0	0	2.16431	0	0	0	7.09073	0	0	0	0	0	0	6.44735	0	0	0	0	0	1.46756	0	1.53741	8.94555	0	1.79487	0	5.51441	0	0	0	0	0	0	0	0	0	0	0	0	0	0	0	0	0	0	0.44717	0
k__Bacteria|p__Firmicutes|c__Erysipelotrichia|o__Erysipelotrichales|f__Erysipelotrichaceae|g__Erysipelotrichaceae_noname|s__Clostridium_ramosum	0	0	0	0	0	0	0	0	0	0	0	0	0	0	0	0	0	0	0	0	0	0	0	1.53741	0	0	0	0	0	0	0	0	0	0	0	0	0	0	0	0	0	0	0	0	0	0	0	0	0
k__Bacteria|p__Firmicutes|c__Erysipelotrichia|o__Erysipelotrichales|f__Erysipelotrichaceae|g__Erysipelotrichaceae_noname|s__Clostridium_ramosum|t__GCF_000154485	0	0	0	0	0	0	0	0	0	0	0	0	0	0	0	0	0	0	0	0	0	0	0	1.53741	0	0	0	0	0	0	0	0	0	0	0	0	0	0	0	0	0	0	0	0	0	0	0	0	0
k__Bacteria|p__Firmicutes|c__Erysipelotrichia|o__Erysipelotrichales|f__Erysipelotrichaceae|g__Erysipelotrichaceae_noname|s__Erysipelotrichaceae_bacterium_6_1_45	0	0	0	0	0	0	0	0	0	0	0	0	0	0	0	0	0	0	0	0	0	0	0	0	0	0	0	0	0	0	0	0	0	0	0	0	0	0	0	0	0	0	0	0	0	0	0	0	0
k__Bacteria|p__Firmicutes|c__Erysipelotrichia|o__Erysipelotrichales|f__Erysipelotrichaceae|g__Erysipelotrichaceae_noname|s__Erysipelotrichaceae_bacterium_6_1_45|t__GCF_000242175	0	0	0	0	0	0	0	0	0	0	0	0	0	0	0	0	0	0	0	0	0	0	0	0	0	0	0	0	0	0	0	0	0	0	0	0	0	0	0	0	0	0	0	0	0	0	0	0	0
k__Bacteria|p__Firmicutes|c__Erysipelotrichia|o__Erysipelotrichales|f__Erysipelotrichaceae|g__Erysipelotrichaceae_noname|s__Eubacterium_biforme	0	0.25522	0	0	2.16431	0	0	0	7.09073	0	0	0	0	0	0	6.44735	0	0	0	0	0	1.46756	0	0	8.94555	0	0	0	5.51441	0	0	0	0	0	0	0	0	0	0	0	0	0	0	0	0	0	0	0	0
k__Bacteria|p__Firmicutes|c__Erysipelotrichia|o__Erysipelotrichales|f__Erysipelotrichaceae|g__Erysipelotrichaceae_noname|s__Eubacterium_biforme|t__GCF_000156655	0	0.25522	0	0	2.16431	0	0	0	7.09073	0	0	0	0	0	0	6.44735	0	0	0	0	0	1.46756	0	0	8.94555	0	0	0	5.51441	0	0	0	0	0	0	0	0	0	0	0	0	0	0	0	0	0	0	0	0
k__Bacteria|p__Firmicutes|c__Erysipelotrichia|o__Erysipelotrichales|f__Erysipelotrichaceae|g__Erysipelotrichaceae_noname|s__Eubacterium_cylindroides	0.1911	0	0	0	0	0	0	0	0	0	0	0	0	0	0	0	0	0	0	0	0	0	0	0	0	0	1.79487	0	0	0	0	0	0	0	0	0	0	0	0	0	0	0	0	0	0	0	0	0.44717	0
k__Bacteria|p__Firmicutes|c__Erysipelotrichia|o__Erysipelotrichales|f__Erysipelotrichaceae|g__Erysipelotrichaceae_noname|s__Eubacterium_cylindroides|t__GCF_000469305	0.1911	0	0	0	0	0	0	0	0	0	0	0	0	0	0	0	0	0	0	0	0	0	0	0	0	0	1.79487	0	0	0	0	0	0	0	0	0	0	0	0	0	0	0	0	0	0	0	0	0.44717	0
k__Bacteria|p__Firmicutes|c__Erysipelotrichia|o__Erysipelotrichales|f__Erysipelotrichaceae|g__Turicibacter	0	0	0	0	0	0	0	0	0	0	0	0	0	0	5.90085	0	0	0	0	0	0	0	0	0	0	0	0	0	0	0	0	0	0	0	0	0	0	0	0	0	0	0	0	0	0	0	0	0	0
k__Bacteria|p__Firmicutes|c__Erysipelotrichia|o__Erysipelotrichales|f__Erysipelotrichaceae|g__Turicibacter|s__Turicibacter_sanguinis	0	0	0	0	0	0	0	0	0	0	0	0	0	0	2.98808	0	0	0	0	0	0	0	0	0	0	0	0	0	0	0	0	0	0	0	0	0	0	0	0	0	0	0	0	0	0	0	0	0	0
k__Bacteria|p__Firmicutes|c__Erysipelotrichia|o__Erysipelotrichales|f__Erysipelotrichaceae|g__Turicibacter|s__Turicibacter_sanguinis|t__GCF_000178255	0	0	0	0	0	0	0	0	0	0	0	0	0	0	2.98808	0	0	0	0	0	0	0	0	0	0	0	0	0	0	0	0	0	0	0	0	0	0	0	0	0	0	0	0	0	0	0	0	0	0
k__Bacteria|p__Firmicutes|c__Erysipelotrichia|o__Erysipelotrichales|f__Erysipelotrichaceae|g__Turicibacter|s__Turicibacter_unclassified	0	0	0	0	0	0	0	0	0	0	0	0	0	0	2.91277	0	0	0	0	0	0	0	0	0	0	0	0	0	0	0	0	0	0	0	0	0	0	0	0	0	0	0	0	0	0	0	0	0	0
k__Bacteria|p__Firmicutes|c__Negativicutes	1.82684	3.94018	1.36588	0	6.71176	2.03809	0.5582	2.80863	0.16719	0.59748	4.87726	1.43141	0.18448	0	0	0	0	0	0	0	0	17.6657	0	0	0	0	0	0	2.23126	37.3213	0	0	0	0	0	0	0	0	1.31317	0	0	0	0	0	0	0	4.90542	1.11984	1.09659
k__Bacteria|p__Firmicutes|c__Negativicutes|o__Selenomonadales	1.82684	3.94018	1.36588	0	6.71176	2.03809	0.5582	2.80863	0.16719	0.59748	4.87726	1.43141	0.18448	0	0	0	0	0	0	0	0	17.6657	0	0	0	0	0	0	2.23126	37.3213	0	0	0	0	0	0	0	0	1.31317	0	0	0	0	0	0	0	4.90542	1.11984	1.09659
k__Bacteria|p__Firmicutes|c__Negativicutes|o__Selenomonadales|f__Acidaminococcaceae	0	3.462	0	0	0.89642	0	0	2.80863	0	0	0	1.43141	0.18448	0	0	0	0	0	0	0	0	0	0	0	0	0	0	0	0	0	0	0	0	0	0	0	0	0	1.31317	0	0	0	0	0	0	0	0.5965	1.11984	1.09659
k__Bacteria|p__Firmicutes|c__Negativicutes|o__Selenomonadales|f__Acidaminococcaceae|g__Acidaminococcaceae_unclassified	0	0	0	0	0	0	0	0	0	0	0	0	0	0	0	0	0	0	0	0	0	0	0	0	0	0	0	0	0	0	0	0	0	0	0	0	0	0	0.14332	0	0	0	0	0	0	0	0	0.10907	0
k__Bacteria|p__Firmicutes|c__Negativicutes|o__Selenomonadales|f__Acidaminococcaceae|g__Acidaminococcus	0	0	0	0	0	0	0	2.80863	0	0	0	0	0	0	0	0	0	0	0	0	0	0	0	0	0	0	0	0	0	0	0	0	0	0	0	0	0	0	1.16985	0	0	0	0	0	0	0	0.5965	1.01076	0
k__Bacteria|p__Firmicutes|c__Negativicutes|o__Selenomonadales|f__Acidaminococcaceae|g__Acidaminococcus|s__Acidaminococcus_unclassified	0	0	0	0	0	0	0	2.80863	0	0	0	0	0	0	0	0	0	0	0	0	0	0	0	0	0	0	0	0	0	0	0	0	0	0	0	0	0	0	1.16985	0	0	0	0	0	0	0	0.5965	1.01076	0
k__Bacteria|p__Firmicutes|c__Negativicutes|o__Selenomonadales|f__Acidaminococcaceae|g__Phascolarctobacterium	0	3.462	0	0	0.89642	0	0	0	0	0	0	1.43141	0.18448	0	0	0	0	0	0	0	0	0	0	0	0	0	0	0	0	0	0	0	0	0	0	0	0	0	0	0	0	0	0	0	0	0	0	0	1.09659
k__Bacteria|p__Firmicutes|c__Negativicutes|o__Selenomonadales|f__Acidaminococcaceae|g__Phascolarctobacterium|s__Phascolarctobacterium_succinatutens	0	3.462	0	0	0.89642	0	0	0	0	0	0	1.43141	0.18448	0	0	0	0	0	0	0	0	0	0	0	0	0	0	0	0	0	0	0	0	0	0	0	0	0	0	0	0	0	0	0	0	0	0	0	1.09659
k__Bacteria|p__Firmicutes|c__Negativicutes|o__Selenomonadales|f__Acidaminococcaceae|g__Phascolarctobacterium|s__Phascolarctobacterium_succinatutens|t__GCF_000188175	0	3.462	0	0	0.89642	0	0	0	0	0	0	1.43141	0.18448	0	0	0	0	0	0	0	0	0	0	0	0	0	0	0	0	0	0	0	0	0	0	0	0	0	0	0	0	0	0	0	0	0	0	0	1.09659
k__Bacteria|p__Firmicutes|c__Negativicutes|o__Selenomonadales|f__Veillonellaceae	1.82684	0.47818	1.36588	0	5.81534	2.03809	0.5582	0	0.16719	0.59748	4.87726	0	0	0	0	0	0	0	0	0	0	17.6657	0	0	0	0	0	0	2.23126	37.3213	0	0	0	0	0	0	0	0	0	0	0	0	0	0	0	0	4.30892	0	0
k__Bacteria|p__Firmicutes|c__Negativicutes|o__Selenomonadales|f__Veillonellaceae|g__Megamonas	1.30887	0.47818	0.82362	0	0	2.03809	0	0	0	0	4.87726	0	0	0	0	0	0	0	0	0	0	17.6657	0	0	0	0	0	0	2.23126	37.3213	0	0	0	0	0	0	0	0	0	0	0	0	0	0	0	0	4.30892	0	0
k__Bacteria|p__Firmicutes|c__Negativicutes|o__Selenomonadales|f__Veillonellaceae|g__Megamonas|s__Megamonas_funiformis	0	0	0	0	0	0	0	0	0	0	0	0	0	0	0	0	0	0	0	0	0	3.52162	0	0	0	0	0	0	0	0	0	0	0	0	0	0	0	0	0	0	0	0	0	0	0	0	0	0	0
k__Bacteria|p__Firmicutes|c__Negativicutes|o__Selenomonadales|f__Veillonellaceae|g__Megamonas|s__Megamonas_funiformis|t__GCF_000245775	0	0	0	0	0	0	0	0	0	0	0	0	0	0	0	0	0	0	0	0	0	3.52162	0	0	0	0	0	0	0	0	0	0	0	0	0	0	0	0	0	0	0	0	0	0	0	0	0	0	0
k__Bacteria|p__Firmicutes|c__Negativicutes|o__Selenomonadales|f__Veillonellaceae|g__Megamonas|s__Megamonas_hypermegale	0	0	0	0	0	0	0	0	0	0	0	0	0	0	0	0	0	0	0	0	0	4.58498	0	0	0	0	0	0	0	3.28781	0	0	0	0	0	0	0	0	0	0	0	0	0	0	0	0	0.29545	0	0
k__Bacteria|p__Firmicutes|c__Negativicutes|o__Selenomonadales|f__Veillonellaceae|g__Megamonas|s__Megamonas_hypermegale|t__GCF_000209975	0	0	0	0	0	0	0	0	0	0	0	0	0	0	0	0	0	0	0	0	0	4.58498	0	0	0	0	0	0	0	3.28781	0	0	0	0	0	0	0	0	0	0	0	0	0	0	0	0	0.29545	0	0
k__Bacteria|p__Firmicutes|c__Negativicutes|o__Selenomonadales|f__Veillonellaceae|g__Megamonas|s__Megamonas_rupellensis	0	0	0	0	0	0	0	0	0	0	0	0	0	0	0	0	0	0	0	0	0	0	0	0	0	0	0	0	0	11.5458	0	0	0	0	0	0	0	0	0	0	0	0	0	0	0	0	0	0	0
k__Bacteria|p__Firmicutes|c__Negativicutes|o__Selenomonadales|f__Veillonellaceae|g__Megamonas|s__Megamonas_rupellensis|t__GCF_000378365	0	0	0	0	0	0	0	0	0	0	0	0	0	0	0	0	0	0	0	0	0	0	0	0	0	0	0	0	0	11.5458	0	0	0	0	0	0	0	0	0	0	0	0	0	0	0	0	0	0	0
k__Bacteria|p__Firmicutes|c__Negativicutes|o__Selenomonadales|f__Veillonellaceae|g__Megamonas|s__Megamonas_unclassified	1.30887	0.47818	0.82362	0	0	2.03809	0	0	0	0	4.87726	0	0	0	0	0	0	0	0	0	0	9.55915	0	0	0	0	0	0	2.23126	22.4877	0	0	0	0	0	0	0	0	0	0	0	0	0	0	0	0	4.01347	0	0
k__Bacteria|p__Firmicutes|c__Negativicutes|o__Selenomonadales|f__Veillonellaceae|g__Veillonella	0	0	0.54226	0	0	0	0	0	0.16719	0.59748	0	0	0	0	0	0	0	0	0	0	0	0	0	0	0	0	0	0	0	0	0	0	0	0	0	0	0	0	0	0	0	0	0	0	0	0	0	0	0
k__Bacteria|p__Firmicutes|c__Negativicutes|o__Selenomonadales|f__Veillonellaceae|g__Veillonella|s__Veillonella_dispar	0	0	0	0	0	0	0	0	0	0	0	0	0	0	0	0	0	0	0	0	0	0	0	0	0	0	0	0	0	0	0	0	0	0	0	0	0	0	0	0	0	0	0	0	0	0	0	0	0
k__Bacteria|p__Firmicutes|c__Negativicutes|o__Selenomonadales|f__Veillonellaceae|g__Veillonella|s__Veillonella_dispar|t__GCF_000160015	0	0	0	0	0	0	0	0	0	0	0	0	0	0	0	0	0	0	0	0	0	0	0	0	0	0	0	0	0	0	0	0	0	0	0	0	0	0	0	0	0	0	0	0	0	0	0	0	0
k__Bacteria|p__Firmicutes|c__Negativicutes|o__Selenomonadales|f__Veillonellaceae|g__Veillonella|s__Veillonella_parvula	0	0	0	0	0	0	0	0	0	0	0	0	0	0	0	0	0	0	0	0	0	0	0	0	0	0	0	0	0	0	0	0	0	0	0	0	0	0	0	0	0	0	0	0	0	0	0	0	0
k__Bacteria|p__Firmicutes|c__Negativicutes|o__Selenomonadales|f__Veillonellaceae|g__Veillonella|s__Veillonella_parvula|t__Veillonella_parvula_unclassified	0	0	0	0	0	0	0	0	0	0	0	0	0	0	0	0	0	0	0	0	0	0	0	0	0	0	0	0	0	0	0	0	0	0	0	0	0	0	0	0	0	0	0	0	0	0	0	0	0
k__Bacteria|p__Firmicutes|c__Negativicutes|o__Selenomonadales|f__Veillonellaceae|g__Veillonella|s__Veillonella_unclassified	0	0	0.54226	0	0	0	0	0	0.00056	0.19182	0	0	0	0	0	0	0	0	0	0	0	0	0	0	0	0	0	0	0	0	0	0	0	0	0	0	0	0	0	0	0	0	0	0	0	0	0	0	0
k__Bacteria|p__Fusobacteria	0	0	0.35104	2.83371	0	0	0	3.58314	0	0.35315	0	0	0	0	0	0	0	0	0	0	0	0	0	0	0	0	0	0	0	0	0	0	0	0	2.83871	0	0	0	0	0	0	0	0.83998	0	0	0	0	0	0
k__Bacteria|p__Fusobacteria|c__Fusobacteriia	0	0	0.35104	2.83371	0	0	0	3.58314	0	0.35315	0	0	0	0	0	0	0	0	0	0	0	0	0	0	0	0	0	0	0	0	0	0	0	0	2.83871	0	0	0	0	0	0	0	0.83998	0	0	0	0	0	0
k__Bacteria|p__Fusobacteria|c__Fusobacteriia|o__Fusobacteriales	0	0	0.35104	2.83371	0	0	0	3.58314	0	0.35315	0	0	0	0	0	0	0	0	0	0	0	0	0	0	0	0	0	0	0	0	0	0	0	0	2.83871	0	0	0	0	0	0	0	0.83998	0	0	0	0	0	0
k__Bacteria|p__Fusobacteria|c__Fusobacteriia|o__Fusobacteriales|f__Fusobacteriaceae	0	0	0.35104	2.83371	0	0	0	3.58314	0	0.35315	0	0	0	0	0	0	0	0	0	0	0	0	0	0	0	0	0	0	0	0	0	0	0	0	2.83871	0	0	0	0	0	0	0	0.83998	0	0	0	0	0	0
k__Bacteria|p__Fusobacteria|c__Fusobacteriia|o__Fusobacteriales|f__Fusobacteriaceae|g__Fusobacterium	0	0	0.35104	2.83371	0	0	0	3.58314	0	0.35315	0	0	0	0	0	0	0	0	0	0	0	0	0	0	0	0	0	0	0	0	0	0	0	0	2.83871	0	0	0	0	0	0	0	0.83998	0	0	0	0	0	0
k__Bacteria|p__Fusobacteria|c__Fusobacteriia|o__Fusobacteriales|f__Fusobacteriaceae|g__Fusobacterium|s__Fusobacterium_mortiferum	0	0	0.35104	2.83371	0	0	0	0	0	0	0	0	0	0	0	0	0	0	0	0	0	0	0	0	0	0	0	0	0	0	0	0	0	0	2.83871	0	0	0	0	0	0	0	0	0	0	0	0	0	0
k__Bacteria|p__Fusobacteria|c__Fusobacteriia|o__Fusobacteriales|f__Fusobacteriaceae|g__Fusobacterium|s__Fusobacterium_mortiferum|t__GCF_000158195	0	0	0.35104	2.83371	0	0	0	0	0	0	0	0	0	0	0	0	0	0	0	0	0	0	0	0	0	0	0	0	0	0	0	0	0	0	2.83871	0	0	0	0	0	0	0	0	0	0	0	0	0	0
k__Bacteria|p__Fusobacteria|c__Fusobacteriia|o__Fusobacteriales|f__Fusobacteriaceae|g__Fusobacterium|s__Fusobacterium_varium	0	0	0	0	0	0	0	3.58314	0	0	0	0	0	0	0	0	0	0	0	0	0	0	0	0	0	0	0	0	0	0	0	0	0	0	0	0	0	0	0	0	0	0	0.83998	0	0	0	0	0	0
k__Bacteria|p__Fusobacteria|c__Fusobacteriia|o__Fusobacteriales|f__Fusobacteriaceae|g__Fusobacterium|s__Fusobacterium_varium|t__GCF_000159915	0	0	0	0	0	0	0	3.58314	0	0	0	0	0	0	0	0	0	0	0	0	0	0	0	0	0	0	0	0	0	0	0	0	0	0	0	0	0	0	0	0	0	0	0.83998	0	0	0	0	0	0
k__Bacteria|p__Proteobacteria	2.06905	20.3337	6.46983	28.3226	10.0412	10.3443	14.3395	10.7694	26.0814	34.2571	5.17731	26.1623	70.3387	0.94937	72.6565	17.8177	5.96332	6.77029	1.58312	4.2598	4.5048	2.66767	7.34466	2.35133	0.29583	30.292	50.5757	33.1426	11.9444	5.71507	9.06574	3.1258	0	2.21048	8.42382	71.0965	1.74116	8.51043	3.96303	58.623	11.838	3.78177	44.0248	41.1977	5.73877	27.3435	0.66943	0.60362	51.3629
k__Bacteria|p__Proteobacteria|c__Betaproteobacteria	1.15126	0.4719	0.54071	0.7764	0	0	0	2.69972	0.52569	0	0	2.45806	0	0	0	0	0	0	0	0	0	0	0	0	0	0	0	0	0	0	0	0	0	0	0.61992	0	0	0	0	0	0	0	0	0	0	2.85171	0	0.05446	0
k__Bacteria|p__Proteobacteria|c__Betaproteobacteria|o__Burkholderiales	1.15126	0.4719	0.54071	0.7764	0	0	0	2.69972	0.52569	0	0	2.45806	0	0	0	0	0	0	0	0	0	0	0	0	0	0	0	0	0	0	0	0	0	0	0.61992	0	0	0	0	0	0	0	0	0	0	2.85171	0	0.05446	0
k__Bacteria|p__Proteobacteria|c__Betaproteobacteria|o__Burkholderiales|f__Burkholderiales_noname	0	0	0	0	0	0	0	0	0	0	0	0	0	0	0	0	0	0	0	0	0	0	0	0	0	0	0	0	0	0	0	0	0	0	0	0	0	0	0	0	0	0	0	0	0	0	0	0.05446	0
k__Bacteria|p__Proteobacteria|c__Betaproteobacteria|o__Burkholderiales|f__Burkholderiales_noname|g__Burkholderiales_noname	0	0	0	0	0	0	0	0	0	0	0	0	0	0	0	0	0	0	0	0	0	0	0	0	0	0	0	0	0	0	0	0	0	0	0	0	0	0	0	0	0	0	0	0	0	0	0	0.05446	0
k__Bacteria|p__Proteobacteria|c__Betaproteobacteria|o__Burkholderiales|f__Burkholderiales_noname|g__Burkholderiales_noname|s__Burkholderiales_bacterium_1_1_47	0	0	0	0	0	0	0	0	0	0	0	0	0	0	0	0	0	0	0	0	0	0	0	0	0	0	0	0	0	0	0	0	0	0	0	0	0	0	0	0	0	0	0	0	0	0	0	0.05446	0
k__Bacteria|p__Proteobacteria|c__Betaproteobacteria|o__Burkholderiales|f__Burkholderiales_noname|g__Burkholderiales_noname|s__Burkholderiales_bacterium_1_1_47|t__GCF_000144975	0	0	0	0	0	0	0	0	0	0	0	0	0	0	0	0	0	0	0	0	0	0	0	0	0	0	0	0	0	0	0	0	0	0	0	0	0	0	0	0	0	0	0	0	0	0	0	0.05446	0
k__Bacteria|p__Proteobacteria|c__Betaproteobacteria|o__Burkholderiales|f__Sutterellaceae	1.15126	0.4719	0.54071	0.7764	0	0	0	2.69972	0.52569	0	0	2.45806	0	0	0	0	0	0	0	0	0	0	0	0	0	0	0	0	0	0	0	0	0	0	0.61992	0	0	0	0	0	0	0	0	0	0	2.85171	0	0	0
k__Bacteria|p__Proteobacteria|c__Betaproteobacteria|o__Burkholderiales|f__Sutterellaceae|g__Sutterella	1.15126	0	0.54071	0	0	0	0	2.69972	0.09345	0	0	0	0	0	0	0	0	0	0	0	0	0	0	0	0	0	0	0	0	0	0	0	0	0	0.61992	0	0	0	0	0	0	0	0	0	0	2.85171	0	0	0
k__Bacteria|p__Proteobacteria|c__Betaproteobacteria|o__Burkholderiales|f__Sutterellaceae|g__Sutterellaceae_unclassified	0	0.4719	0	0.7764	0	0	0	0	0.43225	0	0	2.45806	0	0	0	0	0	0	0	0	0	0	0	0	0	0	0	0	0	0	0	0	0	0	0	0	0	0	0	0	0	0	0	0	0	0	0	0	0
k__Bacteria|p__Proteobacteria|c__Betaproteobacteria|o__Burkholderiales|f__Sutterellaceae|g__Sutterella|s__Sutterella_parvirubra	0	0	0	0	0	0	0	0	0	0	0	0	0	0	0	0	0	0	0	0	0	0	0	0	0	0	0	0	0	0	0	0	0	0	0.3827	0	0	0	0	0	0	0	0	0	0	0	0	0	0
k__Bacteria|p__Proteobacteria|c__Betaproteobacteria|o__Burkholderiales|f__Sutterellaceae|g__Sutterella|s__Sutterella_parvirubra|t__GCF_000250875	0	0	0	0	0	0	0	0	0	0	0	0	0	0	0	0	0	0	0	0	0	0	0	0	0	0	0	0	0	0	0	0	0	0	0.3827	0	0	0	0	0	0	0	0	0	0	0	0	0	0
k__Bacteria|p__Proteobacteria|c__Betaproteobacteria|o__Burkholderiales|f__Sutterellaceae|g__Sutterella|s__Sutterella_wadsworthensis	1.15126	0	0.54071	0	0	0	0	2.69972	0.09345	0	0	0	0	0	0	0	0	0	0	0	0	0	0	0	0	0	0	0	0	0	0	0	0	0	0.23722	0	0	0	0	0	0	0	0	0	0	2.85171	0	0	0
k__Bacteria|p__Proteobacteria|c__Betaproteobacteria|o__Burkholderiales|f__Sutterellaceae|g__Sutterella|s__Sutterella_wadsworthensis|t__Sutterella_wadsworthensis_unclassified	1.15126	0	0.54071	0	0	0	0	2.69972	0.09345	0	0	0	0	0	0	0	0	0	0	0	0	0	0	0	0	0	0	0	0	0	0	0	0	0	0.23722	0	0	0	0	0	0	0	0	0	0	2.85171	0	0	0
k__Bacteria|p__Proteobacteria|c__Deltaproteobacteria	0.91779	0	0.24204	1.91425	0	0	0.08674	0.22226	0	0.1437	0.07383	0.73623	0	0	0	0	1.12885	0	0	0	3.40715	0.72593	0	0	0	0.03687	22.5155	0	0	0.81534	0	0	0	0	0.18027	0	0	0	2.21584	0.54675	0	0	2.11685	2.26497	1.2103	0.21331	0	0.09299	0.22683
k__Bacteria|p__Proteobacteria|c__Deltaproteobacteria|o__Desulfovibrionales	0.91779	0	0.24204	1.91425	0	0	0.08674	0.22226	0	0.1437	0.07383	0.73623	0	0	0	0	1.12885	0	0	0	3.40715	0.72593	0	0	0	0.03687	22.5155	0	0	0.81534	0	0	0	0	0.18027	0	0	0	2.21584	0.54675	0	0	2.11685	2.26497	1.2103	0.21331	0	0.09299	0.22683
k__Bacteria|p__Proteobacteria|c__Deltaproteobacteria|o__Desulfovibrionales|f__Desulfovibrionaceae	0.91779	0	0.24204	1.91425	0	0	0.08674	0.22226	0	0.1437	0.07383	0.73623	0	0	0	0	1.12885	0	0	0	3.40715	0.72593	0	0	0	0.03687	22.5155	0	0	0.81534	0	0	0	0	0.18027	0	0	0	2.21584	0.54675	0	0	2.11685	2.26497	1.2103	0.21331	0	0.09299	0.22683
k__Bacteria|p__Proteobacteria|c__Deltaproteobacteria|o__Desulfovibrionales|f__Desulfovibrionaceae|g__Bilophila	0.91779	0	0.24204	1.91425	0	0	0.08674	0.22226	0	0.1437	0.07383	0.73623	0	0	0	0	1.12885	0	0	0	3.40715	0.72593	0	0	0	0.03687	22.5155	0	0	0.81534	0	0	0	0	0.18027	0	0	0	2.21584	0.54675	0	0	2.11685	2.26497	1.2103	0.21331	0	0.09299	0.22683
k__Bacteria|p__Proteobacteria|c__Deltaproteobacteria|o__Desulfovibrionales|f__Desulfovibrionaceae|g__Bilophila|s__Bilophila_unclassified	0.91779	0	0.24204	1.91425	0	0	0.08674	0.22226	0	0.1437	0.07383	0.73623	0	0	0	0	1.12885	0	0	0	3.40715	0.72593	0	0	0	0.03687	21.8159	0	0	0.81534	0	0	0	0	0.18027	0	0	0	2.21584	0.54675	0	0	2.11685	2.26497	1.2103	0.21331	0	0.09299	0.22683
k__Bacteria|p__Proteobacteria|c__Deltaproteobacteria|o__Desulfovibrionales|f__Desulfovibrionaceae|g__Bilophila|s__Bilophila_wadsworthia	0	0	0	0	0	0	0	0	0	0	0	0	0	0	0	0	0	0	0	0	0	0	0	0	0	0	0.69967	0	0	0	0	0	0	0	0	0	0	0	0	0	0	0	0	0	0	0	0	0	0
k__Bacteria|p__Proteobacteria|c__Deltaproteobacteria|o__Desulfovibrionales|f__Desulfovibrionaceae|g__Bilophila|s__Bilophila_wadsworthia|t__GCF_000185705	0	0	0	0	0	0	0	0	0	0	0	0	0	0	0	0	0	0	0	0	0	0	0	0	0	0	0.69967	0	0	0	0	0	0	0	0	0	0	0	0	0	0	0	0	0	0	0	0	0	0
k__Bacteria|p__Proteobacteria|c__Gammaproteobacteria	0	19.8618	5.68709	25.632	10.0412	10.3443	14.2528	7.84739	25.5557	34.1134	5.10348	22.968	70.3387	0.94937	72.6565	17.8177	4.83447	6.77029	1.58312	4.2598	1.09765	1.94175	7.34466	2.35133	0.29583	30.2551	28.0602	33.1426	11.9444	4.89973	9.06574	3.1258	0	2.21048	7.62364	71.0965	1.74116	8.51043	1.7472	58.0762	11.838	3.78177	41.908	38.9327	4.52847	24.2785	0.66943	0.45617	51.136
k__Bacteria|p__Proteobacteria|c__Gammaproteobacteria|o__Enterobacteriales	0	19.8618	0	25.632	10.0412	10.3443	14.2528	7.84739	24.9132	34.1134	5.10348	22.968	70.3387	0.94937	72.6565	17.8177	4.83447	0.95732	1.08254	4.2598	1.09765	1.94175	7.34466	2.35133	0.29583	30.2551	28.0602	33.1426	11.9444	4.89973	9.06574	3.1258	0	2.21048	6.63922	70.3822	0	5.56648	1.28647	58.0762	9.77301	3.68816	3.28822	36.6247	4.21592	24.1253	0.66943	0.45617	41.7403
k__Bacteria|p__Proteobacteria|c__Gammaproteobacteria|o__Enterobacteriales|f__Enterobacteriaceae	0	19.8618	0	25.632	10.0412	10.3443	14.2528	7.84739	24.9132	34.1134	5.10348	22.968	70.3387	0.94937	72.6565	17.8177	4.83447	0.95732	1.08254	4.2598	1.09765	1.94175	7.34466	2.35133	0.29583	30.2551	28.0602	33.1426	11.9444	4.89973	9.06574	3.1258	0	2.21048	6.63922	70.3822	0	5.56648	1.28647	58.0762	9.77301	3.68816	3.28822	36.6247	4.21592	24.1253	0.66943	0.45617	41.7403
k__Bacteria|p__Proteobacteria|c__Gammaproteobacteria|o__Enterobacteriales|f__Enterobacteriaceae|g__Citrobacter	0	0	0	0	0	0	1.04008	0	0	0	0	0	7.052	0	0.47363	0	0	0	0	0	0	0.5081	0	0	0	0	0	0	0	0	7.36634	0	0	0	0	0.31484	0	0	0	0	0	0	0	0	0	0	0	0	0
k__Bacteria|p__Proteobacteria|c__Gammaproteobacteria|o__Enterobacteriales|f__Enterobacteriaceae|g__Citrobacter|s__Citrobacter_freundii	0	0	0	0	0	0	0	0	0	0	0	0	4.79762	0	0	0	0	0	0	0	0	0	0	0	0	0	0	0	0	0	4.28883	0	0	0	0	0	0	0	0	0	0	0	0	0	0	0	0	0	0
k__Bacteria|p__Proteobacteria|c__Gammaproteobacteria|o__Enterobacteriales|f__Enterobacteriaceae|g__Citrobacter|s__Citrobacter_freundii|t__Citrobacter_freundii_unclassified	0	0	0	0	0	0	0	0	0	0	0	0	4.79762	0	0	0	0	0	0	0	0	0	0	0	0	0	0	0	0	0	4.28883	0	0	0	0	0	0	0	0	0	0	0	0	0	0	0	0	0	0
k__Bacteria|p__Proteobacteria|c__Gammaproteobacteria|o__Enterobacteriales|f__Enterobacteriaceae|g__Citrobacter|s__Citrobacter_unclassified	0	0	0	0	0	0	0	0	0	0	0	0	2.25437	0	0.47363	0	0	0	0	0	0	0.5081	0	0	0	0	0	0	0	0	3.07752	0	0	0	0	0.31484	0	0	0	0	0	0	0	0	0	0	0	0	0
k__Bacteria|p__Proteobacteria|c__Gammaproteobacteria|o__Enterobacteriales|f__Enterobacteriaceae|g__Enterobacter	0	1.61689	0	0	0	0	0	0	0.40695	0	0	0	1.13842	0	0	7.78071	0	0	0.50237	0	0	0	0	0	0	0	2.57462	0	0	0	0	0	0	0	0.13034	0	0	4.31281	0	0	0	0.47916	0	0	0	0	0	0	0
k__Bacteria|p__Proteobacteria|c__Gammaproteobacteria|o__Enterobacteriales|f__Enterobacteriaceae|g__Enterobacter|s__Enterobacter_aerogenes	0	0	0	0	0	0	0	0	0	0	0	0	0	0	0	0	0	0	0	0	0	0	0	0	0	0	2.57462	0	0	0	0	0	0	0	0	0	0	0	0	0	0	0	0	0	0	0	0	0	0
k__Bacteria|p__Proteobacteria|c__Gammaproteobacteria|o__Enterobacteriales|f__Enterobacteriaceae|g__Enterobacter|s__Enterobacter_aerogenes|t__Enterobacter_aerogenes_unclassified	0	0	0	0	0	0	0	0	0	0	0	0	0	0	0	0	0	0	0	0	0	0	0	0	0	0	2.57462	0	0	0	0	0	0	0	0	0	0	0	0	0	0	0	0	0	0	0	0	0	0
k__Bacteria|p__Proteobacteria|c__Gammaproteobacteria|o__Enterobacteriales|f__Enterobacteriaceae|g__Enterobacter|s__Enterobacter_cloacae	0	1.61689	0	0	0	0	0	0	0.40695	0	0	0	1.13842	0	0	7.78071	0	0	0.50237	0	0	0	0	0	0	0	0	0	0	0	0	0	0	0	0.13034	0	0	4.31281	0	0	0	0.47916	0	0	0	0	0	0	0
k__Bacteria|p__Proteobacteria|c__Gammaproteobacteria|o__Enterobacteriales|f__Enterobacteriaceae|g__Enterobacter|s__Enterobacter_cloacae|t__Enterobacter_cloacae_unclassified	0	1.61689	0	0	0	0	0	0	0.40695	0	0	0	1.13842	0	0	7.78071	0	0	0.50237	0	0	0	0	0	0	0	0	0	0	0	0	0	0	0	0.13034	0	0	4.31281	0	0	0	0.47916	0	0	0	0	0	0	0
k__Bacteria|p__Proteobacteria|c__Gammaproteobacteria|o__Enterobacteriales|f__Enterobacteriaceae|g__Escherichia	0	15.0819	0	25.632	10.0412	4.98179	2.08379	5.4299	20.5659	33.8322	3.14205	16.5086	62.1482	0.94937	51.4405	8.73759	0.95122	0.95732	0	4.2598	1.09765	0.69331	1.13348	2.35133	0.29583	7.44719	0.89271	9.68352	2.23068	4.89973	1.6994	3.1258	0	2.00065	3.65747	42.6331	0	1.25367	1.28647	58.0762	9.77301	0.42344	3.28822	36.6247	4.21592	24.1253	0.66943	0.45617	41.7403
k__Bacteria|p__Proteobacteria|c__Gammaproteobacteria|o__Enterobacteriales|f__Enterobacteriaceae|g__Escherichia|s__Escherichia_coli	0	11.5483	0	25.632	10.0412	4.98179	2.08379	5.4299	20.5659	33.8322	3.14205	16.5086	50.5668	0	51.4405	0.84643	0.95122	0.57871	0	1.81704	0.61456	0.69331	0	0.36205	0.29583	7.44719	0.89271	9.68352	2.23068	3.28684	0	1.81927	0	2.00065	1.92659	42.6331	0	1.25367	1.07042	58.0762	7.88885	0	2.26773	30.5183	3.30682	24.1253	0.37134	0	41.7403
k__Bacteria|p__Proteobacteria|c__Gammaproteobacteria|o__Enterobacteriales|f__Enterobacteriaceae|g__Escherichia|s__Escherichia_coli|t__Escherichia_coli_unclassified	0	11.5483	0	25.632	10.0412	4.98179	2.08379	5.4299	20.5659	33.8322	3.14205	16.5086	50.5668	0	51.4405	0.84643	0.95122	0.57871	0	1.81704	0.61456	0.69331	0	0.36205	0.29583	7.44719	0.89271	9.68352	2.23068	3.28684	0	1.81927	0	2.00065	1.92659	42.6331	0	1.25367	1.07042	58.0762	7.88885	0	2.26773	30.5183	3.30682	24.1253	0.37134	0	41.7403
k__Bacteria|p__Proteobacteria|c__Gammaproteobacteria|o__Enterobacteriales|f__Enterobacteriaceae|g__Escherichia|s__Escherichia_unclassified	0	3.53363	0	0	0	0	0	0	0	0	0	0	11.5814	0.94937	0	7.89116	0	0.37861	0	2.44276	0.48309	0	1.13348	1.98929	0	0	0	0	0	1.61289	1.6994	1.30653	0	0	1.73088	0	0	0	0.21605	0	1.88416	0.42344	1.02049	6.1064	0.9091	0	0.29809	0.45617	0
k__Bacteria|p__Proteobacteria|c__Gammaproteobacteria|o__Enterobacteriales|f__Enterobacteriaceae|g__Klebsiella	0	3.16297	0	0	0	5.36249	11.1289	2.41749	3.94038	0.28117	1.96143	6.45946	0	0	19.0625	1.29939	0	0	0.58017	0	0	0.74035	0	0	0	0	24.5928	0	9.71372	0	0	0	0	0.20983	2.85142	0	0	0	0	0	0	2.78555	0	0	0	0	0	0	0
k__Bacteria|p__Proteobacteria|c__Gammaproteobacteria|o__Enterobacteriales|f__Enterobacteriaceae|g__Klebsiella|s__Klebsiella_pneumoniae	0	3.16297	0	0	0	2.68796	11.1289	2.41749	3.94038	0.28117	1.96143	4.95403	0	0	19.0625	1.29939	0	0	0.36213	0	0	0.37376	0	0	0	0	21.8358	0	9.71372	0	0	0	0	0.20983	2.85142	0	0	0	0	0	0	2.78555	0	0	0	0	0	0	0
k__Bacteria|p__Proteobacteria|c__Gammaproteobacteria|o__Enterobacteriales|f__Enterobacteriaceae|g__Klebsiella|s__Klebsiella_pneumoniae|t__Klebsiella_pneumoniae_unclassified	0	3.16297	0	0	0	2.68796	11.1289	2.41749	3.94038	0.28117	1.96143	4.95403	0	0	19.0625	1.29939	0	0	0.36213	0	0	0.37376	0	0	0	0	21.8358	0	9.71372	0	0	0	0	0.20983	2.85142	0	0	0	0	0	0	2.78555	0	0	0	0	0	0	0
k__Bacteria|p__Proteobacteria|c__Gammaproteobacteria|o__Enterobacteriales|f__Enterobacteriaceae|g__Klebsiella|s__Klebsiella_unclassified	0	0	0	0	0	2.67453	0	0	0	0	0	1.50543	0	0	0	0	0	0	0.21804	0	0	0.36659	0	0	0	0	2.75709	0	0	0	0	0	0	0	0	0	0	0	0	0	0	0	0	0	0	0	0	0	0
k__Bacteria|p__Proteobacteria|c__Gammaproteobacteria|o__Enterobacteriales|f__Enterobacteriaceae|g__Morganella	0	0	0	0	0	0	0	0	0	0	0	0	0	0	1.67987	0	0	0	0	0	0	0	0	0	0	22.8079	0	23.4591	0	0	0	0	0	0	0	10.0885	0	0	0	0	0	0	0	0	0	0	0	0	0
k__Bacteria|p__Proteobacteria|c__Gammaproteobacteria|o__Enterobacteriales|f__Enterobacteriaceae|g__Morganella|s__Morganella_morganii	0	0	0	0	0	0	0	0	0	0	0	0	0	0	1.67987	0	0	0	0	0	0	0	0	0	0	22.8079	0	23.4591	0	0	0	0	0	0	0	10.0885	0	0	0	0	0	0	0	0	0	0	0	0	0
k__Bacteria|p__Proteobacteria|c__Gammaproteobacteria|o__Enterobacteriales|f__Enterobacteriaceae|g__Morganella|s__Morganella_morganii|t__GCF_000286435	0	0	0	0	0	0	0	0	0	0	0	0	0	0	1.67987	0	0	0	0	0	0	0	0	0	0	22.8079	0	23.4591	0	0	0	0	0	0	0	10.0885	0	0	0	0	0	0	0	0	0	0	0	0	0
k__Bacteria|p__Proteobacteria|c__Gammaproteobacteria|o__Enterobacteriales|f__Enterobacteriaceae|g__Proteus	0	0	0	0	0	0	0	0	0	0	0	0	0	0	0	0	0	0	0	0	0	0	0	0	0	0	0	0	0	0	0	0	0	0	0	11.0456	0	0	0	0	0	0	0	0	0	0	0	0	0
k__Bacteria|p__Proteobacteria|c__Gammaproteobacteria|o__Enterobacteriales|f__Enterobacteriaceae|g__Proteus|s__Proteus_mirabilis	0	0	0	0	0	0	0	0	0	0	0	0	0	0	0	0	0	0	0	0	0	0	0	0	0	0	0	0	0	0	0	0	0	0	0	11.0456	0	0	0	0	0	0	0	0	0	0	0	0	0
k__Bacteria|p__Proteobacteria|c__Gammaproteobacteria|o__Enterobacteriales|f__Enterobacteriaceae|g__Proteus|s__Proteus_mirabilis|t__Proteus_mirabilis_unclassified	0	0	0	0	0	0	0	0	0	0	0	0	0	0	0	0	0	0	0	0	0	0	0	0	0	0	0	0	0	0	0	0	0	0	0	11.0456	0	0	0	0	0	0	0	0	0	0	0	0	0
k__Bacteria|p__Proteobacteria|c__Gammaproteobacteria|o__Enterobacteriales|f__Enterobacteriaceae|g__Providencia	0	0	0	0	0	0	0	0	0	0	0	0	0	0	0	0	0	0	0	0	0	0	0	0	0	0	0	0	0	0	0	0	0	0	0	6.30012	0	0	0	0	0	0	0	0	0	0	0	0	0
k__Bacteria|p__Proteobacteria|c__Gammaproteobacteria|o__Enterobacteriales|f__Enterobacteriaceae|g__Providencia|s__Providencia_rettgeri	0	0	0	0	0	0	0	0	0	0	0	0	0	0	0	0	0	0	0	0	0	0	0	0	0	0	0	0	0	0	0	0	0	0	0	5.35773	0	0	0	0	0	0	0	0	0	0	0	0	0
k__Bacteria|p__Proteobacteria|c__Gammaproteobacteria|o__Enterobacteriales|f__Enterobacteriaceae|g__Providencia|s__Providencia_rettgeri|t__Providencia_rettgeri_unclassified	0	0	0	0	0	0	0	0	0	0	0	0	0	0	0	0	0	0	0	0	0	0	0	0	0	0	0	0	0	0	0	0	0	0	0	5.35773	0	0	0	0	0	0	0	0	0	0	0	0	0
k__Bacteria|p__Proteobacteria|c__Gammaproteobacteria|o__Enterobacteriales|f__Enterobacteriaceae|g__Providencia|s__Providencia_unclassified	0	0	0	0	0	0	0	0	0	0	0	0	0	0	0	0	0	0	0	0	0	0	0	0	0	0	0	0	0	0	0	0	0	0	0	0.94238	0	0	0	0	0	0	0	0	0	0	0	0	0
k__Bacteria|p__Proteobacteria|c__Gammaproteobacteria|o__Enterobacteriales|f__Enterobacteriaceae|g__Raoultella	0	0	0	0	0	0	0	0	0	0	0	0	0	0	0	0	0	0	0	0	0	0	6.21118	0	0	0	0	0	0	0	0	0	0	0	0	0	0	0	0	0	0	0	0	0	0	0	0	0	0
k__Bacteria|p__Proteobacteria|c__Gammaproteobacteria|o__Enterobacteriales|f__Enterobacteriaceae|g__Raoultella|s__Raoultella_ornithinolytica	0	0	0	0	0	0	0	0	0	0	0	0	0	0	0	0	0	0	0	0	0	0	6.21118	0	0	0	0	0	0	0	0	0	0	0	0	0	0	0	0	0	0	0	0	0	0	0	0	0	0
k__Bacteria|p__Proteobacteria|c__Gammaproteobacteria|o__Enterobacteriales|f__Enterobacteriaceae|g__Raoultella|s__Raoultella_ornithinolytica|t__GCF_000367425	0	0	0	0	0	0	0	0	0	0	0	0	0	0	0	0	0	0	0	0	0	0	6.21118	0	0	0	0	0	0	0	0	0	0	0	0	0	0	0	0	0	0	0	0	0	0	0	0	0	0
k__Bacteria|p__Proteobacteria|c__Gammaproteobacteria|o__Enterobacteriales|f__Enterobacteriaceae|g__Yersinia	0	0	0	0	0	0	0	0	0	0	0	0	0	0	0	0	3.88325	0	0	0	0	0	0	0	0	0	0	0	0	0	0	0	0	0	0	0	0	0	0	0	0	0	0	0	0	0	0	0	0
k__Bacteria|p__Proteobacteria|c__Gammaproteobacteria|o__Enterobacteriales|f__Enterobacteriaceae|g__Yersinia|s__Yersinia_enterocolitica	0	0	0	0	0	0	0	0	0	0	0	0	0	0	0	0	3.88325	0	0	0	0	0	0	0	0	0	0	0	0	0	0	0	0	0	0	0	0	0	0	0	0	0	0	0	0	0	0	0	0
k__Bacteria|p__Proteobacteria|c__Gammaproteobacteria|o__Enterobacteriales|f__Enterobacteriaceae|g__Yersinia|s__Yersinia_enterocolitica|t__Yersinia_enterocolitica_unclassified	0	0	0	0	0	0	0	0	0	0	0	0	0	0	0	0	3.88325	0	0	0	0	0	0	0	0	0	0	0	0	0	0	0	0	0	0	0	0	0	0	0	0	0	0	0	0	0	0	0	0
k__Bacteria|p__Proteobacteria|c__Gammaproteobacteria|o__Pasteurellales	0	0	5.68709	0	0	0	0	0	0.6425	0	0	0	0	0	0	0	0	5.81297	0.50058	0	0	0	0	0	0	0	0	0	0	0	0	0	0	0	0.98441	0	0	0	0	0	0	0	0	0	0	0	0	0	0
k__Bacteria|p__Proteobacteria|c__Gammaproteobacteria|o__Pasteurellales|f__Pasteurellaceae	0	0	5.68709	0	0	0	0	0	0.6425	0	0	0	0	0	0	0	0	5.81297	0.50058	0	0	0	0	0	0	0	0	0	0	0	0	0	0	0	0.98441	0	0	0	0	0	0	0	0	0	0	0	0	0	0
k__Bacteria|p__Proteobacteria|c__Gammaproteobacteria|o__Pasteurellales|f__Pasteurellaceae|g__Aggregatibacter	0	0	0	0	0	0	0	0	0	0	0	0	0	0	0	0	0	0	0	0	0	0	0	0	0	0	0	0	0	0	0	0	0	0	0	0	0	0	0	0	0	0	0	0	0	0	0	0	0
k__Bacteria|p__Proteobacteria|c__Gammaproteobacteria|o__Pasteurellales|f__Pasteurellaceae|g__Aggregatibacter|s__Aggregatibacter_segnis	0	0	0	0	0	0	0	0	0	0	0	0	0	0	0	0	0	0	0	0	0	0	0	0	0	0	0	0	0	0	0	0	0	0	0	0	0	0	0	0	0	0	0	0	0	0	0	0	0
k__Bacteria|p__Proteobacteria|c__Gammaproteobacteria|o__Pasteurellales|f__Pasteurellaceae|g__Aggregatibacter|s__Aggregatibacter_segnis|t__GCF_000185305	0	0	0	0	0	0	0	0	0	0	0	0	0	0	0	0	0	0	0	0	0	0	0	0	0	0	0	0	0	0	0	0	0	0	0	0	0	0	0	0	0	0	0	0	0	0	0	0	0
k__Bacteria|p__Proteobacteria|c__Gammaproteobacteria|o__Pasteurellales|f__Pasteurellaceae|g__Haemophilus	0	0	5.68709	0	0	0	0	0	0.6425	0	0	0	0	0	0	0	0	5.81297	0.50058	0	0	0	0	0	0	0	0	0	0	0	0	0	0	0	0.98441	0	0	0	0	0	0	0	0	0	0	0	0	0	0
k__Bacteria|p__Proteobacteria|c__Gammaproteobacteria|o__Pasteurellales|f__Pasteurellaceae|g__Haemophilus|s__Haemophilus_parainfluenzae	0	0	5.68709	0	0	0	0	0	0.6425	0	0	0	0	0	0	0	0	5.81297	0.50058	0	0	0	0	0	0	0	0	0	0	0	0	0	0	0	0.98441	0	0	0	0	0	0	0	0	0	0	0	0	0	0
k__Bacteria|p__Proteobacteria|c__Gammaproteobacteria|o__Pasteurellales|f__Pasteurellaceae|g__Haemophilus|s__Haemophilus_parainfluenzae|t__Haemophilus_parainfluenzae_unclassified	0	0	5.68709	0	0	0	0	0	0.6425	0	0	0	0	0	0	0	0	5.81297	0.50058	0	0	0	0	0	0	0	0	0	0	0	0	0	0	0	0.98441	0	0	0	0	0	0	0	0	0	0	0	0	0	0
k__Bacteria|p__Proteobacteria|c__Gammaproteobacteria|o__Pasteurellales|f__Pasteurellaceae|g__Haemophilus|s__Haemophilus_sputorum	0	0	0	0	0	0	0	0	0	0	0	0	0	0	0	0	0	0	0	0	0	0	0	0	0	0	0	0	0	0	0	0	0	0	0	0	0	0	0	0	0	0	0	0	0	0	0	0	0
k__Bacteria|p__Proteobacteria|c__Gammaproteobacteria|o__Pasteurellales|f__Pasteurellaceae|g__Haemophilus|s__Haemophilus_sputorum|t__Haemophilus_sputorum_unclassified	0	0	0	0	0	0	0	0	0	0	0	0	0	0	0	0	0	0	0	0	0	0	0	0	0	0	0	0	0	0	0	0	0	0	0	0	0	0	0	0	0	0	0	0	0	0	0	0	0
k__Bacteria|p__Proteobacteria|c__Gammaproteobacteria|o__Pseudomonadales	0	0	0	0	0	0	0	0	0	0	0	0	0	0	0	0	0	0	0	0	0	0	0	0	0	0	0	0	0	0	0	0	0	0	0	0.7143	1.74116	2.94395	0.46073	0	2.06499	0.09361	38.6197	2.30801	0.31255	0.15314	0	0	9.39579
k__Bacteria|p__Proteobacteria|c__Gammaproteobacteria|o__Pseudomonadales|f__Moraxellaceae	0	0	0	0	0	0	0	0	0	0	0	0	0	0	0	0	0	0	0	0	0	0	0	0	0	0	0	0	0	0	0	0	0	0	0	0.7143	0.36436	0.17013	0.46073	0	0	0.09361	0.82345	0	0.31255	0.15314	0	0	0
k__Bacteria|p__Proteobacteria|c__Gammaproteobacteria|o__Pseudomonadales|f__Moraxellaceae|g__Acinetobacter	0	0	0	0	0	0	0	0	0	0	0	0	0	0	0	0	0	0	0	0	0	0	0	0	0	0	0	0	0	0	0	0	0	0	0	0.7143	0.36436	0.17013	0.46073	0	0	0.09361	0.82345	0	0.31255	0.15314	0	0	0
k__Bacteria|p__Proteobacteria|c__Gammaproteobacteria|o__Pseudomonadales|f__Moraxellaceae|g__Acinetobacter|s__Acinetobacter_baylyi	0	0	0	0	0	0	0	0	0	0	0	0	0	0	0	0	0	0	0	0	0	0	0	0	0	0	0	0	0	0	0	0	0	0	0	0.61337	0.36436	0.17013	0.46073	0	0	0.09361	0	0	0.31255	0.15314	0	0	0
k__Bacteria|p__Proteobacteria|c__Gammaproteobacteria|o__Pseudomonadales|f__Moraxellaceae|g__Acinetobacter|s__Acinetobacter_baylyi|t__Acinetobacter_baylyi_unclassified	0	0	0	0	0	0	0	0	0	0	0	0	0	0	0	0	0	0	0	0	0	0	0	0	0	0	0	0	0	0	0	0	0	0	0	0.61337	0.36436	0.17013	0.46073	0	0	0.09361	0	0	0.31255	0.15314	0	0	0
k__Bacteria|p__Proteobacteria|c__Gammaproteobacteria|o__Pseudomonadales|f__Moraxellaceae|g__Acinetobacter|s__Acinetobacter_unclassified	0	0	0	0	0	0	0	0	0	0	0	0	0	0	0	0	0	0	0	0	0	0	0	0	0	0	0	0	0	0	0	0	0	0	0	0.10092	0	0	0	0	0	0	0.82345	0	0	0	0	0	0
k__Bacteria|p__Proteobacteria|c__Gammaproteobacteria|o__Pseudomonadales|f__Pseudomonadaceae	0	0	0	0	0	0	0	0	0	0	0	0	0	0	0	0	0	0	0	0	0	0	0	0	0	0	0	0	0	0	0	0	0	0	0	0	1.3768	2.77381	0	0	2.06499	0	37.7963	2.30801	0	0	0	0	9.39579
k__Bacteria|p__Proteobacteria|c__Gammaproteobacteria|o__Pseudomonadales|f__Pseudomonadaceae|g__Pseudomonas	0	0	0	0	0	0	0	0	0	0	0	0	0	0	0	0	0	0	0	0	0	0	0	0	0	0	0	0	0	0	0	0	0	0	0	0	1.3768	2.77381	0	0	2.06499	0	37.7963	2.30801	0	0	0	0	9.39579
k__Bacteria|p__Proteobacteria|c__Gammaproteobacteria|o__Pseudomonadales|f__Pseudomonadaceae|g__Pseudomonas|s__Pseudomonas_fragi	0	0	0	0	0	0	0	0	0	0	0	0	0	0	0	0	0	0	0	0	0	0	0	0	0	0	0	0	0	0	0	0	0	0	0	0	0	0	0	0	0	0	9.32674	0	0	0	0	0	4.34967
k__Bacteria|p__Proteobacteria|c__Gammaproteobacteria|o__Pseudomonadales|f__Pseudomonadaceae|g__Pseudomonas|s__Pseudomonas_fragi|t__Pseudomonas_fragi_unclassified	0	0	0	0	0	0	0	0	0	0	0	0	0	0	0	0	0	0	0	0	0	0	0	0	0	0	0	0	0	0	0	0	0	0	0	0	0	0	0	0	0	0	9.32674	0	0	0	0	0	4.34967
k__Bacteria|p__Proteobacteria|c__Gammaproteobacteria|o__Pseudomonadales|f__Pseudomonadaceae|g__Pseudomonas|s__Pseudomonas_unclassified	0	0	0	0	0	0	0	0	0	0	0	0	0	0	0	0	0	0	0	0	0	0	0	0	0	0	0	0	0	0	0	0	0	0	0	0	1.3768	2.77381	0	0	2.06499	0	28.4696	2.30801	0	0	0	0	5.04612
k__Bacteria|p__Synergistetes	0	0	0	0	0	0	0	0	0	0	0	0	0	0	0	0	0	0	0	0	0	0	0	0	0	0	0	0	0	0	0	0	0	0	0	0	0	1.88527	0	0	0	0	0	0	0	0	0	0	0
k__Bacteria|p__Synergistetes|c__Synergistia	0	0	0	0	0	0	0	0	0	0	0	0	0	0	0	0	0	0	0	0	0	0	0	0	0	0	0	0	0	0	0	0	0	0	0	0	0	1.88527	0	0	0	0	0	0	0	0	0	0	0
k__Bacteria|p__Synergistetes|c__Synergistia|o__Synergistales	0	0	0	0	0	0	0	0	0	0	0	0	0	0	0	0	0	0	0	0	0	0	0	0	0	0	0	0	0	0	0	0	0	0	0	0	0	1.88527	0	0	0	0	0	0	0	0	0	0	0
k__Bacteria|p__Synergistetes|c__Synergistia|o__Synergistales|f__Synergistaceae	0	0	0	0	0	0	0	0	0	0	0	0	0	0	0	0	0	0	0	0	0	0	0	0	0	0	0	0	0	0	0	0	0	0	0	0	0	1.88527	0	0	0	0	0	0	0	0	0	0	0
k__Bacteria|p__Synergistetes|c__Synergistia|o__Synergistales|f__Synergistaceae|g__Pyramidobacter	0	0	0	0	0	0	0	0	0	0	0	0	0	0	0	0	0	0	0	0	0	0	0	0	0	0	0	0	0	0	0	0	0	0	0	0	0	1.88527	0	0	0	0	0	0	0	0	0	0	0
k__Bacteria|p__Synergistetes|c__Synergistia|o__Synergistales|f__Synergistaceae|g__Pyramidobacter|s__Pyramidobacter_piscolens	0	0	0	0	0	0	0	0	0	0	0	0	0	0	0	0	0	0	0	0	0	0	0	0	0	0	0	0	0	0	0	0	0	0	0	0	0	1.88527	0	0	0	0	0	0	0	0	0	0	0
k__Bacteria|p__Synergistetes|c__Synergistia|o__Synergistales|f__Synergistaceae|g__Pyramidobacter|s__Pyramidobacter_piscolens|t__GCF_000177335	0	0	0	0	0	0	0	0	0	0	0	0	0	0	0	0	0	0	0	0	0	0	0	0	0	0	0	0	0	0	0	0	0	0	0	0	0	1.88527	0	0	0	0	0	0	0	0	0	0	0
k__Bacteria|p__Tenericutes	0	0	0	0	0	0	0	0	0	0	0	0	0	0	0	0	0	0	0	0	0	0	0	0	0	0	0	0	0	0	0	0	0	0	0	0	0	0	0	0	0	0	0	0	0	0	0	0	0
k__Bacteria|p__Tenericutes|c__Mollicutes	0	0	0	0	0	0	0	0	0	0	0	0	0	0	0	0	0	0	0	0	0	0	0	0	0	0	0	0	0	0	0	0	0	0	0	0	0	0	0	0	0	0	0	0	0	0	0	0	0
k__Bacteria|p__Tenericutes|c__Mollicutes|o__Mycoplasmatales	0	0	0	0	0	0	0	0	0	0	0	0	0	0	0	0	0	0	0	0	0	0	0	0	0	0	0	0	0	0	0	0	0	0	0	0	0	0	0	0	0	0	0	0	0	0	0	0	0
k__Bacteria|p__Tenericutes|c__Mollicutes|o__Mycoplasmatales|f__Mycoplasmataceae	0	0	0	0	0	0	0	0	0	0	0	0	0	0	0	0	0	0	0	0	0	0	0	0	0	0	0	0	0	0	0	0	0	0	0	0	0	0	0	0	0	0	0	0	0	0	0	0	0
k__Bacteria|p__Tenericutes|c__Mollicutes|o__Mycoplasmatales|f__Mycoplasmataceae|g__Mycoplasma	0	0	0	0	0	0	0	0	0	0	0	0	0	0	0	0	0	0	0	0	0	0	0	0	0	0	0	0	0	0	0	0	0	0	0	0	0	0	0	0	0	0	0	0	0	0	0	0	0
k__Bacteria|p__Tenericutes|c__Mollicutes|o__Mycoplasmatales|f__Mycoplasmataceae|g__Mycoplasma|s__Mycoplasma_synoviae	0	0	0	0	0	0	0	0	0	0	0	0	0	0	0	0	0	0	0	0	0	0	0	0	0	0	0	0	0	0	0	0	0	0	0	0	0	0	0	0	0	0	0	0	0	0	0	0	0
k__Bacteria|p__Tenericutes|c__Mollicutes|o__Mycoplasmatales|f__Mycoplasmataceae|g__Mycoplasma|s__Mycoplasma_synoviae|t__Mycoplasma_synoviae_unclassified	0	0	0	0	0	0	0	0	0	0	0	0	0	0	0	0	0	0	0	0	0	0	0	0	0	0	0	0	0	0	0	0	0	0	0	0	0	0	0	0	0	0	0	0	0	0	0	0	0
k__Bacteria|p__Verrucomicrobia	0	0	0	0	0	0	0.79527	0	0	0	0	0	0	0	0	0	0	0	0	0	0	0	0	0	0	0	0	0	0	0	0	0	0	0	0	0	0	1.62645	27.1777	0	0	0	0	0	1.83095	0	0	0	0
k__Bacteria|p__Verrucomicrobia|c__Verrucomicrobiae	0	0	0	0	0	0	0.79527	0	0	0	0	0	0	0	0	0	0	0	0	0	0	0	0	0	0	0	0	0	0	0	0	0	0	0	0	0	0	1.62645	27.1777	0	0	0	0	0	1.83095	0	0	0	0
k__Bacteria|p__Verrucomicrobia|c__Verrucomicrobiae|o__Verrucomicrobiales	0	0	0	0	0	0	0.79527	0	0	0	0	0	0	0	0	0	0	0	0	0	0	0	0	0	0	0	0	0	0	0	0	0	0	0	0	0	0	1.62645	27.1777	0	0	0	0	0	1.83095	0	0	0	0
k__Bacteria|p__Verrucomicrobia|c__Verrucomicrobiae|o__Verrucomicrobiales|f__Verrucomicrobiaceae	0	0	0	0	0	0	0.79527	0	0	0	0	0	0	0	0	0	0	0	0	0	0	0	0	0	0	0	0	0	0	0	0	0	0	0	0	0	0	1.62645	27.1777	0	0	0	0	0	1.83095	0	0	0	0
k__Bacteria|p__Verrucomicrobia|c__Verrucomicrobiae|o__Verrucomicrobiales|f__Verrucomicrobiaceae|g__Akkermansia	0	0	0	0	0	0	0.79527	0	0	0	0	0	0	0	0	0	0	0	0	0	0	0	0	0	0	0	0	0	0	0	0	0	0	0	0	0	0	1.62645	27.1777	0	0	0	0	0	1.83095	0	0	0	0
k__Bacteria|p__Verrucomicrobia|c__Verrucomicrobiae|o__Verrucomicrobiales|f__Verrucomicrobiaceae|g__Akkermansia|s__Akkermansia_muciniphila	0	0	0	0	0	0	0.79527	0	0	0	0	0	0	0	0	0	0	0	0	0	0	0	0	0	0	0	0	0	0	0	0	0	0	0	0	0	0	1.62645	27.1777	0	0	0	0	0	1.83095	0	0	0	0
k__Bacteria|p__Verrucomicrobia|c__Verrucomicrobiae|o__Verrucomicrobiales|f__Verrucomicrobiaceae|g__Akkermansia|s__Akkermansia_muciniphila|t__GCF_000020225	0	0	0	0	0	0	0.79527	0	0	0	0	0	0	0	0	0	0	0	0	0	0	0	0	0	0	0	0	0	0	0	0	0	0	0	0	0	0	1.62645	27.1777	0	0	0	0	0	1.83095	0	0	0	0
k__Eukaryota	0	0	0	0	0	0	0	0	0	0	0	0	0	0	0.02081	0.29904	0	0	0	0	0	0	0	0	0	0	1.11579	0	0	0	0	0	0	0	0	0	0	0	0	0	0	0	0	0	0	0	0	0	0
k__Eukaryota|p__Ascomycota	0	0	0	0	0	0	0	0	0	0	0	0	0	0	0.02081	0.29904	0	0	0	0	0	0	0	0	0	0	1.11579	0	0	0	0	0	0	0	0	0	0	0	0	0	0	0	0	0	0	0	0	0	0
k__Eukaryota|p__Ascomycota|c__Saccharomycetes	0	0	0	0	0	0	0	0	0	0	0	0	0	0	0.02081	0.29904	0	0	0	0	0	0	0	0	0	0	1.11579	0	0	0	0	0	0	0	0	0	0	0	0	0	0	0	0	0	0	0	0	0	0
k__Eukaryota|p__Ascomycota|c__Saccharomycetes|o__Saccharomycetales	0	0	0	0	0	0	0	0	0	0	0	0	0	0	0.02081	0.29904	0	0	0	0	0	0	0	0	0	0	1.11579	0	0	0	0	0	0	0	0	0	0	0	0	0	0	0	0	0	0	0	0	0	0
k__Eukaryota|p__Ascomycota|c__Saccharomycetes|o__Saccharomycetales|f__Metschnikowiaceae	0	0	0	0	0	0	0	0	0	0	0	0	0	0	0.02081	0.29904	0	0	0	0	0	0	0	0	0	0	0	0	0	0	0	0	0	0	0	0	0	0	0	0	0	0	0	0	0	0	0	0	0
k__Eukaryota|p__Ascomycota|c__Saccharomycetes|o__Saccharomycetales|f__Metschnikowiaceae|g__Clavispora	0	0	0	0	0	0	0	0	0	0	0	0	0	0	0.02081	0.29904	0	0	0	0	0	0	0	0	0	0	0	0	0	0	0	0	0	0	0	0	0	0	0	0	0	0	0	0	0	0	0	0	0
k__Eukaryota|p__Ascomycota|c__Saccharomycetes|o__Saccharomycetales|f__Metschnikowiaceae|g__Clavispora|s__Clavispora_lusitaniae	0	0	0	0	0	0	0	0	0	0	0	0	0	0	0.02081	0.29904	0	0	0	0	0	0	0	0	0	0	0	0	0	0	0	0	0	0	0	0	0	0	0	0	0	0	0	0	0	0	0	0	0
k__Eukaryota|p__Ascomycota|c__Saccharomycetes|o__Saccharomycetales|f__Metschnikowiaceae|g__Clavispora|s__Clavispora_lusitaniae|t__GCA_000003835	0	0	0	0	0	0	0	0	0	0	0	0	0	0	0.02081	0.29904	0	0	0	0	0	0	0	0	0	0	0	0	0	0	0	0	0	0	0	0	0	0	0	0	0	0	0	0	0	0	0	0	0
k__Eukaryota|p__Ascomycota|c__Saccharomycetes|o__Saccharomycetales|f__Saccharomycetales_noname	0	0	0	0	0	0	0	0	0	0	0	0	0	0	0	0	0	0	0	0	0	0	0	0	0	0	1.11579	0	0	0	0	0	0	0	0	0	0	0	0	0	0	0	0	0	0	0	0	0	0
k__Eukaryota|p__Ascomycota|c__Saccharomycetes|o__Saccharomycetales|f__Saccharomycetales_noname|g__Candida	0	0	0	0	0	0	0	0	0	0	0	0	0	0	0	0	0	0	0	0	0	0	0	0	0	0	1.11579	0	0	0	0	0	0	0	0	0	0	0	0	0	0	0	0	0	0	0	0	0	0
k__Eukaryota|p__Ascomycota|c__Saccharomycetes|o__Saccharomycetales|f__Saccharomycetales_noname|g__Candida|s__Candida_albicans	0	0	0	0	0	0	0	0	0	0	0	0	0	0	0	0	0	0	0	0	0	0	0	0	0	0	0.68514	0	0	0	0	0	0	0	0	0	0	0	0	0	0	0	0	0	0	0	0	0	0
k__Eukaryota|p__Ascomycota|c__Saccharomycetes|o__Saccharomycetales|f__Saccharomycetales_noname|g__Candida|s__Candida_albicans|t__GCA_000182965	0	0	0	0	0	0	0	0	0	0	0	0	0	0	0	0	0	0	0	0	0	0	0	0	0	0	0.68514	0	0	0	0	0	0	0	0	0	0	0	0	0	0	0	0	0	0	0	0	0	0
k__Eukaryota|p__Ascomycota|c__Saccharomycetes|o__Saccharomycetales|f__Saccharomycetales_noname|g__Candida|s__Candida_tropicalis	0	0	0	0	0	0	0	0	0	0	0	0	0	0	0	0	0	0	0	0	0	0	0	0	0	0	0.43066	0	0	0	0	0	0	0	0	0	0	0	0	0	0	0	0	0	0	0	0	0	0
k__Eukaryota|p__Ascomycota|c__Saccharomycetes|o__Saccharomycetales|f__Saccharomycetales_noname|g__Candida|s__Candida_tropicalis|t__GCA_000006335	0	0	0	0	0	0	0	0	0	0	0	0	0	0	0	0	0	0	0	0	0	0	0	0	0	0	0.43066	0	0	0	0	0	0	0	0	0	0	0	0	0	0	0	0	0	0	0	0	0	0
k__Viruses	0	0	0	0	0	0	0	0	0	0	0	0	0	0	0	0	0	0	0	0	0	1.39145	0	0	0	0	0	0	0	2.35075	0	1.87459	0	0	0	0	29.0509	0	0	0	0	0.56987	0	0	0	0.64749	0	0	0
k__Viruses|p__Viruses_noname	0	0	0	0	0	0	0	0	0	0	0	0	0	0	0	0	0	0	0	0	0	1.39145	0	0	0	0	0	0	0	2.35075	0	1.87459	0	0	0	0	29.0509	0	0	0	0	0.56987	0	0	0	0.64749	0	0	0
k__Viruses|p__Viruses_noname|c__Viruses_noname	0	0	0	0	0	0	0	0	0	0	0	0	0	0	0	0	0	0	0	0	0	1.39145	0	0	0	0	0	0	0	2.35075	0	1.87459	0	0	0	0	29.0509	0	0	0	0	0.56987	0	0	0	0.64749	0	0	0
k__Viruses|p__Viruses_noname|c__Viruses_noname|o__Caudovirales	0	0	0	0	0	0	0	0	0	0	0	0	0	0	0	0	0	0	0	0	0	0	0	0	0	0	0	0	0	0	0	0	0	0	0	0	29.0509	0	0	0	0	0	0	0	0	0	0	0	0
k__Viruses|p__Viruses_noname|c__Viruses_noname|o__Caudovirales|f__Myoviridae	0	0	0	0	0	0	0	0	0	0	0	0	0	0	0	0	0	0	0	0	0	0	0	0	0	0	0	0	0	0	0	0	0	0	0	0	0	0	0	0	0	0	0	0	0	0	0	0	0
k__Viruses|p__Viruses_noname|c__Viruses_noname|o__Caudovirales|f__Myoviridae|g__PhiCD119likevirus	0	0	0	0	0	0	0	0	0	0	0	0	0	0	0	0	0	0	0	0	0	0	0	0	0	0	0	0	0	0	0	0	0	0	0	0	0	0	0	0	0	0	0	0	0	0	0	0	0
k__Viruses|p__Viruses_noname|c__Viruses_noname|o__Caudovirales|f__Myoviridae|g__PhiCD119likevirus|s__PhiCD119likevirus_unclassified	0	0	0	0	0	0	0	0	0	0	0	0	0	0	0	0	0	0	0	0	0	0	0	0	0	0	0	0	0	0	0	0	0	0	0	0	0	0	0	0	0	0	0	0	0	0	0	0	0
k__Viruses|p__Viruses_noname|c__Viruses_noname|o__Caudovirales|f__Podoviridae	0	0	0	0	0	0	0	0	0	0	0	0	0	0	0	0	0	0	0	0	0	0	0	0	0	0	0	0	0	0	0	0	0	0	0	0	29.0509	0	0	0	0	0	0	0	0	0	0	0	0
k__Viruses|p__Viruses_noname|c__Viruses_noname|o__Caudovirales|f__Podoviridae|g__Podoviridae_noname	0	0	0	0	0	0	0	0	0	0	0	0	0	0	0	0	0	0	0	0	0	0	0	0	0	0	0	0	0	0	0	0	0	0	0	0	29.0509	0	0	0	0	0	0	0	0	0	0	0	0
k__Viruses|p__Viruses_noname|c__Viruses_noname|o__Caudovirales|f__Podoviridae|g__Podoviridae_noname|s__Enterobacteria_phage_Min27	0	0	0	0	0	0	0	0	0	0	0	0	0	0	0	0	0	0	0	0	0	0	0	0	0	0	0	0	0	0	0	0	0	0	0	0	29.0509	0	0	0	0	0	0	0	0	0	0	0	0
k__Viruses|p__Viruses_noname|c__Viruses_noname|o__Caudovirales|f__Podoviridae|g__Podoviridae_noname|s__Enterobacteria_phage_Min27|t__PRJNA29143	0	0	0	0	0	0	0	0	0	0	0	0	0	0	0	0	0	0	0	0	0	0	0	0	0	0	0	0	0	0	0	0	0	0	0	0	29.0509	0	0	0	0	0	0	0	0	0	0	0	0
k__Viruses|p__Viruses_noname|c__Viruses_noname|o__Viruses_noname	0	0	0	0	0	0	0	0	0	0	0	0	0	0	0	0	0	0	0	0	0	1.39145	0	0	0	0	0	0	0	2.35075	0	1.87459	0	0	0	0	0	0	0	0	0	0.56987	0	0	0	0.64749	0	0	0
k__Viruses|p__Viruses_noname|c__Viruses_noname|o__Viruses_noname|f__Baculoviridae	0	0	0	0	0	0	0	0	0	0	0	0	0	0	0	0	0	0	0	0	0	0	0	0	0	0	0	0	0	0	0	0	0	0	0	0	0	0	0	0	0	0.56987	0	0	0	0.64749	0	0	0
k__Viruses|p__Viruses_noname|c__Viruses_noname|o__Viruses_noname|f__Baculoviridae|g__Alphabaculovirus	0	0	0	0	0	0	0	0	0	0	0	0	0	0	0	0	0	0	0	0	0	0	0	0	0	0	0	0	0	0	0	0	0	0	0	0	0	0	0	0	0	0.56987	0	0	0	0.64749	0	0	0
k__Viruses|p__Viruses_noname|c__Viruses_noname|o__Viruses_noname|f__Baculoviridae|g__Alphabaculovirus|s__Bombyx_mori_nucleopolyhedrovirus	0	0	0	0	0	0	0	0	0	0	0	0	0	0	0	0	0	0	0	0	0	0	0	0	0	0	0	0	0	0	0	0	0	0	0	0	0	0	0	0	0	0.56987	0	0	0	0.64749	0	0	0
k__Viruses|p__Viruses_noname|c__Viruses_noname|o__Viruses_noname|f__Baculoviridae|g__Alphabaculovirus|s__Bombyx_mori_nucleopolyhedrovirus|t__Bombyx_mori_nucleopolyhedrovirus_unclassified	0	0	0	0	0	0	0	0	0	0	0	0	0	0	0	0	0	0	0	0	0	0	0	0	0	0	0	0	0	0	0	0	0	0	0	0	0	0	0	0	0	0.56987	0	0	0	0.64749	0	0	0
k__Viruses|p__Viruses_noname|c__Viruses_noname|o__Viruses_noname|f__Retroviridae	0	0	0	0	0	0	0	0	0	0	0	0	0	0	0	0	0	0	0	0	0	1.39145	0	0	0	0	0	0	0	2.35075	0	1.87459	0	0	0	0	0	0	0	0	0	0	0	0	0	0	0	0	0
k__Viruses|p__Viruses_noname|c__Viruses_noname|o__Viruses_noname|f__Retroviridae|g__Gammaretrovirus	0	0	0	0	0	0	0	0	0	0	0	0	0	0	0	0	0	0	0	0	0	1.39145	0	0	0	0	0	0	0	2.35075	0	1.87459	0	0	0	0	0	0	0	0	0	0	0	0	0	0	0	0	0
k__Viruses|p__Viruses_noname|c__Viruses_noname|o__Viruses_noname|f__Retroviridae|g__Gammaretrovirus|s__Murine_osteosarcoma_virus	0	0	0	0	0	0	0	0	0	0	0	0	0	0	0	0	0	0	0	0	0	1.39145	0	0	0	0	0	0	0	2.35075	0	1.87459	0	0	0	0	0	0	0	0	0	0	0	0	0	0	0	0	0
k__Viruses|p__Viruses_noname|c__Viruses_noname|o__Viruses_noname|f__Retroviridae|g__Gammaretrovirus|s__Murine_osteosarcoma_virus|t__PRJNA14655	0	0	0	0	0	0	0	0	0	0	0	0	0	0	0	0	0	0	0	0	0	1.39145	0	0	0	0	0	0	0	2.35075	0	1.87459	0	0	0	0	0	0	0	0	0	0	0	0	0	0	0	0	0
k__Bacteria|p__Firmicutes|c__Bacilli|o__Lactobacillales|f__Lactobacillaceae|g__Lactobacillus|s__Lactobacillus_ruminis	0.49809	0	0	0	0	0	0	0	0	0	0	0	0	0	0	0	0	0	0	0	0	0	0	0	0	0	0	0	0	0	0	0	0	0	0	0	0	0	0	0	0	0	0	0	0	0	0	0	0
k__Bacteria|p__Firmicutes|c__Bacilli|o__Lactobacillales|f__Lactobacillaceae|g__Lactobacillus|s__Lactobacillus_ruminis|t__Lactobacillus_ruminis_unclassified	0.49809	0	0	0	0	0	0	0	0	0	0	0	0	0	0	0	0	0	0	0	0	0	0	0	0	0	0	0	0	0	0	0	0	0	0	0	0	0	0	0	0	0	0	0	0	0	0	0	0
k__Bacteria|p__Firmicutes|c__Negativicutes|o__Selenomonadales|f__Veillonellaceae|g__Dialister	0.51797	0	0	0	0	0	0	0	0	0	0	0	0	0	0	0	0	0	0	0	0	0	0	0	0	0	0	0	0	0	0	0	0	0	0	0	0	0	0	0	0	0	0	0	0	0	0	0	0
k__Bacteria|p__Firmicutes|c__Negativicutes|o__Selenomonadales|f__Veillonellaceae|g__Dialister|s__Dialister_succinatiphilus	0.51797	0	0	0	0	0	0	0	0	0	0	0	0	0	0	0	0	0	0	0	0	0	0	0	0	0	0	0	0	0	0	0	0	0	0	0	0	0	0	0	0	0	0	0	0	0	0	0	0
k__Bacteria|p__Firmicutes|c__Negativicutes|o__Selenomonadales|f__Veillonellaceae|g__Dialister|s__Dialister_succinatiphilus|t__GCF_000242435	0.51797	0	0	0	0	0	0	0	0	0	0	0	0	0	0	0	0	0	0	0	0	0	0	0	0	0	0	0	0	0	0	0	0	0	0	0	0	0	0	0	0	0	0	0	0	0	0	0	0
k__Bacteria|p__Firmicutes|c__Clostridia|o__Clostridiales|f__Clostridiaceae|g__Clostridiaceae_noname	0	0	0	1.15123	0	0	0	0	0	0	0	0	0	0	0	0	0	0	0	0	0	0	0	0	0	0	0	0	0	0	0	0	0	0	0	0	0	0	0	0	0	0	0	0	0	0	0	0	0
k__Bacteria|p__Firmicutes|c__Clostridia|o__Clostridiales|f__Clostridiaceae|g__Clostridiaceae_noname|s__Clostridiaceae_bacterium_JC118	0	0	0	1.15123	0	0	0	0	0	0	0	0	0	0	0	0	0	0	0	0	0	0	0	0	0	0	0	0	0	0	0	0	0	0	0	0	0	0	0	0	0	0	0	0	0	0	0	0	0
k__Bacteria|p__Firmicutes|c__Clostridia|o__Clostridiales|f__Clostridiaceae|g__Clostridiaceae_noname|s__Clostridiaceae_bacterium_JC118|t__GCF_000313565	0	0	0	1.15123	0	0	0	0	0	0	0	0	0	0	0	0	0	0	0	0	0	0	0	0	0	0	0	0	0	0	0	0	0	0	0	0	0	0	0	0	0	0	0	0	0	0	0	0	0
k__Bacteria|p__Firmicutes|c__Bacilli|o__Lactobacillales|f__Streptococcaceae|g__Streptococcus|s__Streptococcus_gallolyticus	0	0	0	0	9.16169	0	0	0	0	0	0	0	0	0	0	0	0	0	0	0	0	0	0	0	0	0	0	0	0	0	0	0	0	0	0	0	0	0	0	0	0	0	0	0	0	0	0	0	0
k__Bacteria|p__Firmicutes|c__Bacilli|o__Lactobacillales|f__Streptococcaceae|g__Streptococcus|s__Streptococcus_gallolyticus|t__Streptococcus_gallolyticus_unclassified	0	0	0	0	9.16169	0	0	0	0	0	0	0	0	0	0	0	0	0	0	0	0	0	0	0	0	0	0	0	0	0	0	0	0	0	0	0	0	0	0	0	0	0	0	0	0	0	0	0	0
k__Bacteria|p__Firmicutes|c__Negativicutes|o__Selenomonadales|f__Veillonellaceae|g__Megasphaera	0	0	0	0	5.81534	0	0.5582	0	0	0	0	0	0	0	0	0	0	0	0	0	0	0	0	0	0	0	0	0	0	0	0	0	0	0	0	0	0	0	0	0	0	0	0	0	0	0	0	0	0
k__Bacteria|p__Firmicutes|c__Negativicutes|o__Selenomonadales|f__Veillonellaceae|g__Megasphaera|s__Megasphaera_unclassified	0	0	0	0	5.81534	0	0.5582	0	0	0	0	0	0	0	0	0	0	0	0	0	0	0	0	0	0	0	0	0	0	0	0	0	0	0	0	0	0	0	0	0	0	0	0	0	0	0	0	0	0
k__Bacteria|p__Actinobacteria|c__Actinobacteria|o__Bifidobacteriales|f__Bifidobacteriaceae|g__Alloscardovia	0	0	0	0	0	0	0.53872	0	0	0	0	0	0	0	0	0	0	0	0	0	0	0	0	0	0	0	0	0	0	0	0	0	0	0	0	0	0	0	0	0	0	0	0	0	0	0	0	0	0
k__Bacteria|p__Actinobacteria|c__Actinobacteria|o__Bifidobacteriales|f__Bifidobacteriaceae|g__Alloscardovia|s__Alloscardovia_omnicolens	0	0	0	0	0	0	0.53872	0	0	0	0	0	0	0	0	0	0	0	0	0	0	0	0	0	0	0	0	0	0	0	0	0	0	0	0	0	0	0	0	0	0	0	0	0	0	0	0	0	0
k__Bacteria|p__Actinobacteria|c__Actinobacteria|o__Bifidobacteriales|f__Bifidobacteriaceae|g__Alloscardovia|s__Alloscardovia_omnicolens|t__Alloscardovia_omnicolens_unclassified	0	0	0	0	0	0	0.53872	0	0	0	0	0	0	0	0	0	0	0	0	0	0	0	0	0	0	0	0	0	0	0	0	0	0	0	0	0	0	0	0	0	0	0	0	0	0	0	0	0	0
k__Bacteria|p__Actinobacteria|c__Actinobacteria|o__Coriobacteriales|f__Coriobacteriaceae|g__Collinsella|s__Collinsella_stercoris	0	0	0	0	0	0	1.44575	0	0	0	0	0	0	0	0	0	0	0	0	0	0	0	0	0	0	0	0	0	0	0	0	0	0	0	0	0	0	0	0	0	0	0	0	0	0	0	0	0	0
k__Bacteria|p__Actinobacteria|c__Actinobacteria|o__Coriobacteriales|f__Coriobacteriaceae|g__Collinsella|s__Collinsella_stercoris|t__GCF_000156215	0	0	0	0	0	0	1.44575	0	0	0	0	0	0	0	0	0	0	0	0	0	0	0	0	0	0	0	0	0	0	0	0	0	0	0	0	0	0	0	0	0	0	0	0	0	0	0	0	0	0
k__Bacteria|p__Firmicutes|c__Bacilli|o__Lactobacillales|f__Leuconostocaceae|g__Weissella|s__Weissella_cibaria	0	0	0	0	0	0	0.59569	0	0	0	0	0	0	0	0	0	0	0	0	0	0	0	0	0	0	0	0	0	0	0	0	0	0	0	0	0	0	0	0	0	0	0	0	0	0	0	0	0	0
k__Bacteria|p__Firmicutes|c__Bacilli|o__Lactobacillales|f__Leuconostocaceae|g__Weissella|s__Weissella_cibaria|t__GCF_000193635	0	0	0	0	0	0	0.59569	0	0	0	0	0	0	0	0	0	0	0	0	0	0	0	0	0	0	0	0	0	0	0	0	0	0	0	0	0	0	0	0	0	0	0	0	0	0	0	0	0	0
k__Bacteria|p__Firmicutes|c__Clostridia|o__Clostridiales|f__Ruminococcaceae|g__Ruminococcus|s__Ruminococcus_callidus	0	0	0	0	0	0	0.52004	0	0	0	0	0	0	0	0	0	0	0	0	0	0	0	0	0	0	0	0	0	0	0	0	0	0	0	0	0	0	0	0	0	0	0	0	0	0	0	0	0	0
k__Bacteria|p__Firmicutes|c__Clostridia|o__Clostridiales|f__Ruminococcaceae|g__Ruminococcus|s__Ruminococcus_callidus|t__GCF_000468015	0	0	0	0	0	0	0.52004	0	0	0	0	0	0	0	0	0	0	0	0	0	0	0	0	0	0	0	0	0	0	0	0	0	0	0	0	0	0	0	0	0	0	0	0	0	0	0	0	0	0
k__Bacteria|p__Proteobacteria|c__Gammaproteobacteria|o__Enterobacteriales|f__Enterobacteriaceae|g__Citrobacter|s__Citrobacter_koseri	0	0	0	0	0	0	1.04008	0	0	0	0	0	0	0	0	0	0	0	0	0	0	0	0	0	0	0	0	0	0	0	0	0	0	0	0	0	0	0	0	0	0	0	0	0	0	0	0	0	0
k__Bacteria|p__Proteobacteria|c__Gammaproteobacteria|o__Enterobacteriales|f__Enterobacteriaceae|g__Citrobacter|s__Citrobacter_koseri|t__GCF_000018045	0	0	0	0	0	0	1.04008	0	0	0	0	0	0	0	0	0	0	0	0	0	0	0	0	0	0	0	0	0	0	0	0	0	0	0	0	0	0	0	0	0	0	0	0	0	0	0	0	0	0
k__Bacteria|p__Bacteroidetes|c__Bacteroidia|o__Bacteroidales|f__Bacteroidaceae|g__Bacteroides|s__Bacteroides_faecis	0	0	0	0	0	0	0	0	0.5363	0	0	0	0	0	0	0	0	0	0	0	0	0	0	0	0	0	0	0	0	0	0	0	0	0	0	0	0	0	0	0	0	0	0	0	0	0	0	0	0
k__Bacteria|p__Bacteroidetes|c__Bacteroidia|o__Bacteroidales|f__Bacteroidaceae|g__Bacteroides|s__Bacteroides_faecis|t__GCF_000226135	0	0	0	0	0	0	0	0	0.5363	0	0	0	0	0	0	0	0	0	0	0	0	0	0	0	0	0	0	0	0	0	0	0	0	0	0	0	0	0	0	0	0	0	0	0	0	0	0	0	0
k__Bacteria|p__Firmicutes|c__Bacilli|o__Lactobacillales|f__Lactobacillaceae|g__Lactobacillus|s__Lactobacillus_oris	0	0	0	0	0	0	0	0	0.91841	0	0	0	0	0	0	0	0	0	0	0	0	0	0	0	0	0	0	0	0	0	0	0	0	0	0	0	0	0	0	0	0	0	0	0	0	0	0	0	0
k__Bacteria|p__Firmicutes|c__Bacilli|o__Lactobacillales|f__Lactobacillaceae|g__Lactobacillus|s__Lactobacillus_oris|t__Lactobacillus_oris_unclassified	0	0	0	0	0	0	0	0	0.91841	0	0	0	0	0	0	0	0	0	0	0	0	0	0	0	0	0	0	0	0	0	0	0	0	0	0	0	0	0	0	0	0	0	0	0	0	0	0	0	0
k__Bacteria|p__Firmicutes|c__Bacilli|o__Lactobacillales|f__Streptococcaceae|g__Streptococcus|s__Streptococcus_mutans	0	0	0	0	0	0	0	0	0.06881	0	0	0	0	0	0	0	0	0	0	0	0	0	0	0	0	0	0	0	0	0	0	0	0	0	0	0	0	0	0	0	0	0	0	0	0	0	0	0	0
k__Bacteria|p__Firmicutes|c__Bacilli|o__Lactobacillales|f__Streptococcaceae|g__Streptococcus|s__Streptococcus_mutans|t__Streptococcus_mutans_unclassified	0	0	0	0	0	0	0	0	0.06881	0	0	0	0	0	0	0	0	0	0	0	0	0	0	0	0	0	0	0	0	0	0	0	0	0	0	0	0	0	0	0	0	0	0	0	0	0	0	0	0
k__Bacteria|p__Firmicutes|c__Clostridia|o__Clostridiales|f__Eubacteriaceae|g__Eubacterium|s__Eubacterium_ramulus	0	0	0	0	0	0	0	0	0.26289	0	0	0	0	0	0	0	0	0	0	0	0	0	0	0	0	0	0	0	0	0	0	0	0	0	0	0	0	0	0	0	0	0	0	0	0	0	0	0	0
k__Bacteria|p__Firmicutes|c__Clostridia|o__Clostridiales|f__Eubacteriaceae|g__Eubacterium|s__Eubacterium_ramulus|t__GCF_000469345	0	0	0	0	0	0	0	0	0.26289	0	0	0	0	0	0	0	0	0	0	0	0	0	0	0	0	0	0	0	0	0	0	0	0	0	0	0	0	0	0	0	0	0	0	0	0	0	0	0	0
k__Bacteria|p__Firmicutes|c__Negativicutes|o__Selenomonadales|f__Veillonellaceae|g__Veillonella|s__Veillonella_atypica	0	0	0	0	0	0	0	0	0.16663	0.40565	0	0	0	0	0	0	0	0	0	0	0	0	0	0	0	0	0	0	0	0	0	0	0	0	0	0	0	0	0	0	0	0	0	0	0	0	0	0	0
k__Bacteria|p__Firmicutes|c__Negativicutes|o__Selenomonadales|f__Veillonellaceae|g__Veillonella|s__Veillonella_atypica|t__Veillonella_atypica_unclassified	0	0	0	0	0	0	0	0	0.16663	0.40565	0	0	0	0	0	0	0	0	0	0	0	0	0	0	0	0	0	0	0	0	0	0	0	0	0	0	0	0	0	0	0	0	0	0	0	0	0	0	0
k__Bacteria|p__Firmicutes|c__Bacilli|o__Lactobacillales|f__Lactobacillaceae|g__Lactobacillus|s__Lactobacillus_amylovorus	0	0	0	0	0	0	0	0	0	0.50429	0	0	0	0	0	0	0	0	0	0	0	0	0	0	0	0	0	0	0	0	0	0	0	0	0	0	0	0	0	0	0	0	0	0	0	0	0	0	0
k__Bacteria|p__Firmicutes|c__Bacilli|o__Lactobacillales|f__Lactobacillaceae|g__Lactobacillus|s__Lactobacillus_amylovorus|t__Lactobacillus_amylovorus_unclassified	0	0	0	0	0	0	0	0	0	0.50429	0	0	0	0	0	0	0	0	0	0	0	0	0	0	0	0	0	0	0	0	0	0	0	0	0	0	0	0	0	0	0	0	0	0	0	0	0	0	0
k__Bacteria|p__Firmicutes|c__Clostridia|o__Clostridiales|f__Eubacteriaceae|g__Eubacterium|s__Eubacterium_sp_3_1_31	0	0	0	0	0	0	0	0	0	0.09669	0	0	0	0	0	0	0	0	0	0	0	0	0	0	0	0	0	0	0	0	0	0	0	0	0	0	0	0	0	0	0	0	0	0	0	0	0	0	0
k__Bacteria|p__Firmicutes|c__Clostridia|o__Clostridiales|f__Eubacteriaceae|g__Eubacterium|s__Eubacterium_sp_3_1_31|t__Eubacterium_sp_3_1_31_unclassified	0	0	0	0	0	0	0	0	0	0.09669	0	0	0	0	0	0	0	0	0	0	0	0	0	0	0	0	0	0	0	0	0	0	0	0	0	0	0	0	0	0	0	0	0	0	0	0	0	0	0
k__Bacteria|p__Firmicutes|c__Clostridia|o__Clostridiales|f__Lachnospiraceae|g__Lachnospiraceae_noname|s__Lachnospiraceae_bacterium_1_4_56FAA	0	0	0	0	0	0	0	0	0	0.38889	0	0	0	0	0	0	0	0	0	0	0	0	0	0	0	0	0	0	0	0	0	0	0	0	0	0	0	0	0	0	0	0	0	0	0	0	0	0	0
k__Bacteria|p__Firmicutes|c__Clostridia|o__Clostridiales|f__Lachnospiraceae|g__Lachnospiraceae_noname|s__Lachnospiraceae_bacterium_1_4_56FAA|t__GCF_000218385	0	0	0	0	0	0	0	0	0	0.38889	0	0	0	0	0	0	0	0	0	0	0	0	0	0	0	0	0	0	0	0	0	0	0	0	0	0	0	0	0	0	0	0	0	0	0	0	0	0	0
k__Bacteria|p__Fusobacteria|c__Fusobacteriia|o__Fusobacteriales|f__Fusobacteriaceae|g__Fusobacterium|s__Fusobacterium_ulcerans	0	0	0	0	0	0	0	0	0	0.35315	0	0	0	0	0	0	0	0	0	0	0	0	0	0	0	0	0	0	0	0	0	0	0	0	0	0	0	0	0	0	0	0	0	0	0	0	0	0	0
k__Bacteria|p__Fusobacteria|c__Fusobacteriia|o__Fusobacteriales|f__Fusobacteriaceae|g__Fusobacterium|s__Fusobacterium_ulcerans|t__Fusobacterium_ulcerans_unclassified	0	0	0	0	0	0	0	0	0	0.35315	0	0	0	0	0	0	0	0	0	0	0	0	0	0	0	0	0	0	0	0	0	0	0	0	0	0	0	0	0	0	0	0	0	0	0	0	0	0	0
k__Eukaryota|p__Ascomycota|c__Saccharomycetes|o__Saccharomycetales|f__Saccharomycetaceae	0	0	0	0	0	0	0	0	0	0	0	0	0	0	0	0	0	0	0	0	0	0	0	0	0	0	0	0	0	0	0	0	0	0	0	0	0	0	0	0	0	0	0	0	0	0	0	0	0
k__Eukaryota|p__Ascomycota|c__Saccharomycetes|o__Saccharomycetales|f__Saccharomycetaceae|g__Nakaseomyces	0	0	0	0	0	0	0	0	0	0	0	0	0	0	0	0	0	0	0	0	0	0	0	0	0	0	0	0	0	0	0	0	0	0	0	0	0	0	0	0	0	0	0	0	0	0	0	0	0
k__Eukaryota|p__Ascomycota|c__Saccharomycetes|o__Saccharomycetales|f__Saccharomycetaceae|g__Nakaseomyces|s__Candida_glabrata	0	0	0	0	0	0	0	0	0	0	0	0	0	0	0	0	0	0	0	0	0	0	0	0	0	0	0	0	0	0	0	0	0	0	0	0	0	0	0	0	0	0	0	0	0	0	0	0	0
k__Eukaryota|p__Ascomycota|c__Saccharomycetes|o__Saccharomycetales|f__Saccharomycetaceae|g__Nakaseomyces|s__Candida_glabrata|t__GCA_000002545	0	0	0	0	0	0	0	0	0	0	0	0	0	0	0	0	0	0	0	0	0	0	0	0	0	0	0	0	0	0	0	0	0	0	0	0	0	0	0	0	0	0	0	0	0	0	0	0	0
k__Bacteria|p__Firmicutes|c__Clostridia|o__Clostridiales|f__Lachnospiraceae|g__Lachnospiraceae_noname|s__Lachnospiraceae_bacterium_5_1_57FAA	0	0	0	0	0	0	0	0	0	0	0	0	0	0	0	0	0	0	0	0	0	0	0	0	0	0	0	0	0	0	0	0	0	0	0	0	0	0	0	0	0	0	0	0	0	0	0	0	0
k__Bacteria|p__Firmicutes|c__Clostridia|o__Clostridiales|f__Lachnospiraceae|g__Lachnospiraceae_noname|s__Lachnospiraceae_bacterium_5_1_57FAA|t__GCF_000218425	0	0	0	0	0	0	0	0	0	0	0	0	0	0	0	0	0	0	0	0	0	0	0	0	0	0	0	0	0	0	0	0	0	0	0	0	0	0	0	0	0	0	0	0	0	0	0	0	0
k__Bacteria|p__Firmicutes|c__Bacilli|o__Lactobacillales|f__Enterococcaceae|g__Enterococcus|s__Enterococcus_hirae	0	0	0	0	0	0	0	0	0	0	0	0	0	0	0	0	0	0	0	0	0	0	0	0	0	0	0	0	0	0	0	0	0	0	0	0	0	0	0	0	0	0	0	0	0	0	0	0	0
k__Bacteria|p__Firmicutes|c__Bacilli|o__Lactobacillales|f__Enterococcaceae|g__Enterococcus|s__Enterococcus_hirae|t__Enterococcus_hirae_unclassified	0	0	0	0	0	0	0	0	0	0	0	0	0	0	0	0	0	0	0	0	0	0	0	0	0	0	0	0	0	0	0	0	0	0	0	0	0	0	0	0	0	0	0	0	0	0	0	0	0
k__Bacteria|p__Firmicutes|c__Negativicutes|o__Selenomonadales|f__Veillonellaceae|g__Mitsuokella	0	0	0	0	0	0	0	0	0	0	0	0	0	0	0	0	0	0	0	0	0	0	0	0	0	0	0	0	0	0	0	0	0	0	0	0	0	0	0	0	0	0	0	0	0	0	0	0	0
k__Bacteria|p__Firmicutes|c__Negativicutes|o__Selenomonadales|f__Veillonellaceae|g__Mitsuokella|s__Mitsuokella_multacida	0	0	0	0	0	0	0	0	0	0	0	0	0	0	0	0	0	0	0	0	0	0	0	0	0	0	0	0	0	0	0	0	0	0	0	0	0	0	0	0	0	0	0	0	0	0	0	0	0
k__Bacteria|p__Firmicutes|c__Negativicutes|o__Selenomonadales|f__Veillonellaceae|g__Mitsuokella|s__Mitsuokella_multacida|t__GCF_000155955	0	0	0	0	0	0	0	0	0	0	0	0	0	0	0	0	0	0	0	0	0	0	0	0	0	0	0	0	0	0	0	0	0	0	0	0	0	0	0	0	0	0	0	0	0	0	0	0	0
k__Bacteria|p__Firmicutes|c__Negativicutes|o__Selenomonadales|f__Veillonellaceae|g__Mitsuokella|s__Mitsuokella_unclassified	0	0	0	0	0	0	0	0	0	0	0	0	0	0	0	0	0	0	0	0	0	0	0	0	0	0	0	0	0	0	0	0	0	0	0	0	0	0	0	0	0	0	0	0	0	0	0	0	0
k__Bacteria|p__Firmicutes|c__Clostridia|o__Clostridiales|f__Clostridiaceae|g__Clostridium|s__Clostridium_leptum	0	0	0	0	0	0	0	0	0	0	0	0	0	0	0	0	0	0	0	0	0	0	0	0	0	0	0	0	0	0	0	0	0	0	0	0	0	0	0	0	0	0	0	0	0	0	0	0	0
k__Bacteria|p__Firmicutes|c__Clostridia|o__Clostridiales|f__Clostridiaceae|g__Clostridium|s__Clostridium_leptum|t__GCF_000154345	0	0	0	0	0	0	0	0	0	0	0	0	0	0	0	0	0	0	0	0	0	0	0	0	0	0	0	0	0	0	0	0	0	0	0	0	0	0	0	0	0	0	0	0	0	0	0	0	0
k__Bacteria|p__Firmicutes|c__Negativicutes|o__Selenomonadales|f__Veillonellaceae|g__Megasphaera|s__Megasphaera_elsdenii	0	0	0	0	0	0	0	0	0	0	0	0	0	0	0	0	0	0	0	0	0	0	0	0	0	0	0	0	0	0	0	0	0	0	0	0	0	0	0	0	0	0	0	0	0	0	0	0	0
k__Bacteria|p__Firmicutes|c__Negativicutes|o__Selenomonadales|f__Veillonellaceae|g__Megasphaera|s__Megasphaera_elsdenii|t__GCF_000283495	0	0	0	0	0	0	0	0	0	0	0	0	0	0	0	0	0	0	0	0	0	0	0	0	0	0	0	0	0	0	0	0	0	0	0	0	0	0	0	0	0	0	0	0	0	0	0	0	0
[truncated: 16 more columns]

## Sheet: Supplementary Table 4
Supplementary Table 4. LEfSe analysis in Phylum
A. 2-group analysis
	Name	Pvalue	FDR	CG	GCA	LDA score
	Fusobacteria	0.005	0.041	2545.4	39439	4.27
	Actinobacteria	0.025	0.087	1202900	609990	-5.47
B	4-group analysis
	Name	Pvalue	FDR	NIM	IM	CG	GCA	LDA score
	Fusobacteria	0.04	0.27	4666.6	0	10557	59201	4.47

## Sheet: Supplementary Table 5
Supplementary Table 5. Age and sex adjusted MaAsLin analysis in Phylum (Chronic Gastritis vs. Gastric Cancer)
	Beta	St.Error	P-value	FDR
Fusobacteria	0.685	0.307	0.0294	0.309
Actinobacteria	-1.29	0.762	0.0952	0.4
Bacteroidetes	0.586	0.477	0.224	0.587
Proteobacteria	-0.468	0.614	0.448	0.784
Firmicutes	-0.131	0.235	0.58	0.85
Synergistetes	-0.0171	0.0598	0.776	0.9
Verrucomicrobia	-0.0852	0.361	0.814	0.9
	Positive beta means the abundance is increased in GCA, Gastric cancer

## Sheet: Supplementary Table 6
Supplementary Table 6. Wilcoxon Sum Rank test in genus
tax_name	treatment_1	treatment_2	log2_median_ratio	median_diff	mean_diff	wilcox_p_value
Veillonella	CG	GCA	0	0	-0.00228209	0.00133185
Acinetobacter	CG	GCA	0	0	0.00102977	0.0033734
Sutterellaceae_unclassified	CG	GCA	0	0	-0.00258282	0.00504474
Enterococcus	CG	GCA	Inf	0.003805	0.00775536	0.00566157
Fusobacterium	CG	GCA	0	0	-0.00370164	0.00599363
Parabacteroides	CG	GCA	-1.2722	-0.00746737	-0.0206552	0.00633774
Adlercreutzia	CG	GCA	0	0	0.00198395	0.00655155
Collinsella	CG	GCA	3.38043	0.0140451	0.0246541	0.00975069
Phascolarctobacterium	CG	GCA	0	0	-0.00211519	0.0123482
Pseudomonas	CG	GCA	0	0	0.0170544	0.0125836
Bifidobacterium	CG	GCA	Inf	0.0238795	0.0335008	0.0215166
Sutterella	CG	GCA	0	0	-0.00187943	0.0281103
Oscillibacter	CG	GCA	0	0	-0.00421343	0.0308576
Haemophilus	CG	GCA	0	0	-0.00349714	0.0357041
Coprococcus	CG	GCA	0	0	-0.00113936	0.0464951
Eubacterium	CG	GCA	1.62012	0.00617527	0.0363681	0.0600632
Coprobacillus	CG	GCA	0	0	0.00251458	0.0639968
Rothia	CG	GCA	0	0	-0.000545387	0.0769917
Anaerotruncus	CG	GCA	0	0	-0.00371194	0.0769917
Mycoplasma	CG	GCA	0	0	-0.000651493	0.0769917
Megasphaera	CG	GCA	0	0	-0.00259284	0.0769917
Lactobacillus	CG	GCA	#NAME?	-0.0017472	-0.0323562	0.083965
Gammaretrovirus	CG	GCA	0	0	0.00170206	0.0864775
Alistipes	CG	GCA	-1.21009	-0.0157033	-0.0311327	0.105809
Acidaminococcus	CG	GCA	0	0	-0.00152149	0.126271
Klebsiella	CG	GCA	0	0	0.00464838	0.127605
Megamonas	CG	GCA	0	0	0.00903026	0.129359
Anaerostipes	CG	GCA	0	0	0.00191941	0.138077
Odoribacter	CG	GCA	0	0	-0.000168513	0.154045
Clostridiales_Family_XIII_Incertae_Sedis_unclassified	CG	GCA	0	0	-8.80451e-05	0.154045
Nakaseomyces	CG	GCA	0	0	-0.000836872	0.154045
Root	CG	GCA	0	0	0	0.167064
Clavispora	CG	GCA	0	0	9.73197e-05	0.167116
Alphabaculovirus	CG	GCA	0	0	0.000368897	0.167116
Morganella	CG	GCA	0	0	0.0168744	0.172855
Barnesiella	CG	GCA	0	0	0.000128871	0.225563
Peptostreptococcaceae_noname	CG	GCA	0	0	-0.00194688	0.260622
Subdoligranulum	CG	GCA	-0.905188	-0.0119603	-0.0119897	0.266899
Bacteroides	CG	GCA	-0.630805	-0.0842657	-0.0498836	0.275264
Ruminococcaceae_noname	CG	GCA	0	0	-9.15809e-05	0.291301
Streptococcus	CG	GCA	-1.76198	-0.0192748	0.00360484	0.29475
Dorea	CG	GCA	-0.50098	-0.0012843	-0.0026373	0.309364
Paraprevotella	CG	GCA	0	0	-0.000925181	0.337456
Eggerthella	CG	GCA	0	0	-0.0019532	0.548299
Slackia	CG	GCA	0	0	-0.000174574	0.551518
Bilophila	CG	GCA	#NAME?	-0.0010002	0.00831736	0.60746
Lachnospiraceae_noname	CG	GCA	0	0	0.00355888	0.659277
Catenibacterium	CG	GCA	0	0	0.000611909	0.670134
Erysipelotrichaceae_noname	CG	GCA	0	0	0.00456549	0.672588
Roseburia	CG	GCA	1.14672	0.00257274	0.000265226	0.677884
Clostridium	CG	GCA	0	0	0.0133406	0.68149
Bacteroidales_noname	CG	GCA	0	0	8.3582e-05	0.705466
Akkermansia	CG	GCA	0	0	-0.0010337	0.723662
Escherichia	CG	GCA	-0.531956	-0.0104843	-0.0249664	0.742103
Faecalibacterium	CG	GCA	-0.763488	-0.00944459	0.00810118	0.744757
Ruminococcus	CG	GCA	0	0	1.0693e-05	0.764448
Citrobacter	CG	GCA	0	0	-0.000338311	0.899371
Acidaminococcaceae_unclassified	CG	GCA	0	0	-7.21096e-05	0.93723
Enterobacter	CG	GCA	0	0	0.00308612	0.941691
Lactococcus	CG	GCA	0	0	-0.00169697	0.947917
Blautia	CG	GCA	-0.310152	-0.00452575	0.0033627	0.952897
Prevotella	CG	GCA	0	0	0.00477633	0.969767
Weissella	CG	GCA	0	0	-0.000116225	0.982505
Actinomyces	CG	GCA	0	0	5.57823e-06	1
Pyramidobacter	CG	GCA	0	0	0.000176475	1

## Sheet: Supplementary Table 7
Supplementary Table 7. LEfSe 2-group analysis in genus
	Pvalues	FDR	CG	GCA	LDAscore
Veillonella	0.001	0.058	1259.6	24081	-4.06
Acinetobacter	0.003	0.058	10298	0	3.71
Sutterellaceae_unclassified	0.005	0.058	0	25828	-4.11
Enterococcus	0.006	0.058	219260	141700	4.59
Fusobacterium	0.006	0.058	2545.4	39562	-4.27
Parabacteroides	0.006	0.058	137990	344550	-5.01
Adlercreutzia	0.006	0.058	19840	0	4
Collinsella	0.01	0.077	333470	86930	5.09
Phascolarctobacterium	0.012	0.078	3323	24475	-4.02
Pseudomonas	0.012	0.078	170540	0	4.93
Bifidobacterium	0.021	0.123	794370	459360	5.22
Sutterella	0.027	0.146	8641.5	27436	-3.97
Oscillibacter	0.03	0.149	26861	68995	-4.32
Haemophilus	0.035	0.159	15888	50859	-4.24
Coprococcus	0.046	0.194	8030.5	19424	-3.76
Eubacterium	0.059	0.226	473850	110170	5.26
Coprobacillus	0.063	0.226	28802	3656.3	4.1
Rothia	0.074	0.226	0	5453.9	-3.44
Megasphaera	0.074	0.226	0	25928	-4.11
Anaerotruncus	0.074	0.226	0	37119	-4.27
Mycoplasma	0.074	0.226	0	6514.9	-3.51
Lactobacillus	0.083	0.232	77637	401200	-5.21
Gammaretrovirus	0.083	0.232	17021	0	3.93
Alistipes	0.104	0.278	351370	662690	-5.19
Acidaminococcus	0.123	0.301	6609.6	21825	-3.88
Klebsiella	0.126	0.301	195640	149160	4.37
Megamonas	0.127	0.301	173390	83086	4.65
Anaerostipes	0.135	0.305	25190	5995.5	3.98
Clostridiales_Family_XIII_Incertae_Sedis_unclassified	0.148	0.305	0	880.45	-2.64
Odoribacter	0.148	0.305	0	1685.1	-2.93
Nakaseomyces	0.148	0.305	0	8368.7	-3.62
Alphabaculovirus	0.16	0.311	3689	0	3.27
Clavispora	0.16	0.311	973.2	0	2.69
Morganella	0.168	0.317	182600	13856	4.93
Barnesiella	0.222	0.406	17898	16609	2.81
Peptostreptococcaceae_noname	0.256	0.455	11576	31044	-3.99
Subdoligranulum	0.264	0.455	239400	359300	-4.78
Bacteroides	0.27	0.455	2016100	2514900	-5.4
Ruminococcaceae_noname	0.284	0.466	592.91	1508.7	-2.66
Streptococcus	0.292	0.467	802260	766210	4.26
Dorea	0.306	0.478	68464	94837	-4.12
Paraprevotella	0.333	0.508	28349	37601	-3.67
Slackia	0.54	0.79	2529.8	4275.5	-2.94
Eggerthella	0.543	0.79	29592	49124	-3.99
Bilophila	0.603	0.857	122220	39048	4.62
Lachnospiraceae_noname	0.653	0.866	85151	49562	4.25
Catenibacterium	0.66	0.866	16585	10466	3.49
Erysipelotrichaceae_noname	0.666	0.866	79919	34264	4.36
Roseburia	0.673	0.866	105970	103320	3.12
Clostridium	0.676	0.866	201410	68001	4.82
Bacteroidales_noname	0.696	0.874	11562	10726	2.62
Akkermansia	0.715	0.877	92956	103290	-3.71
Escherichia	0.737	0.877	1037300	1286900	-5.1
Faecalibacterium	0.74	0.877	482580	401570	4.61
Ruminococcus	0.759	0.883	208200	208090	1.74
Citrobacter	0.89	0.996	26541	29925	-3.23
Acidaminococcaceae_unclassified	0.925	0.996	765	1486.1	-2.56
Enterobacter	0.933	0.996	48374	17513	4.19
Lactococcus	0.938	0.996	12901	29871	-3.93
Blautia	0.948	0.996	361480	327860	4.23
Prevotella	0.964	0.996	591150	543390	4.38
Weissella	0.965	0.996	998.39	2160.6	-2.77
Actinomyces	1	1	2422.8	2367	1.46
Pyramidobacter	1	1	5712.9	3948.2	2.95

## Sheet: Supplementary Table 8
Supplementary Table 8. LEfSe 4-group analysis in genus
	Pvalues	FDR	1	2	3	4	LDAscore
Adlercreutzia	0.0005952	0.038092	1670	41643	0	0	4.32
Phascolarctobacterium	0.0018158	0.058106	6092.2	0	55536	3222.6	4.44
Enterococcus	0.0035778	0.076327	206150	234990	339380	6450.3	5.22
Veillonella	0.012913	0.2066	2309.3	0	34253	17120	4.23
Acinetobacter	0.02702	0.246	13401	6574	0	0	3.83
Sutterella	0.027364	0.246	0	19011	8667.6	40277	4.3
Parabacteroides	0.033949	0.246	153880	118940	325620	357500	5.08
Oscillibacter	0.036854	0.246	1715.2	57035	63266	72915	4.55
Fusobacterium	0.038282	0.246	4666.6	0	10592	59384	4.47
Anaerostipes	0.038589	0.246	3407.1	51329	3107.8	7971.2	4.38
Odoribacter	0.043498	0.246	0	0	4148	0	3.32
Sutterellaceae_unclassified	0.046124	0.246	0	0	32706	21123	4.21
Anaerotruncus	0.057752	0.27301	0	0	0	62517	4.49
Pseudomonas	0.064229	0.27301	289060	28324	0	0	5.16
Bifidobacterium	0.066147	0.27301	728770	873090	153360	668730	5.56
Collinsella	0.071858	0.27301	446210	198180	77582	93326	5.27
Eubacterium	0.072517	0.27301	230360	766040	78789	131650	5.54
Clavispora	0.079572	0.27371	0	2141	0	0	3.03
Faecalibacterium	0.081258	0.27371	265970	742510	337940	445100	5.38
Haemophilus	0.11147	0.34204	26346	3337.2	44951	54901	4.41
Paraprevotella	0.11223	0.34204	41022	13142	59623	22533	4.37
Peptostreptococcaceae_noname	0.13951	0.40586	21222	0	54731	14838	4.44
Coprobacillus	0.15365	0.42755	37079	18871	0	6158	4.27
Megasphaera	0.17484	0.43837	0	0	49050	10108	4.39
Nakaseomyces	0.17792	0.43837	0	0	0	14095	3.85
Prevotella	0.17809	0.43837	555040	634490	886000	308970	5.46
Alistipes	0.22417	0.52295	246080	477710	338110	884780	5.5
Megamonas	0.23666	0.52295	317880	0	59270	99382	5.2
Coprococcus	0.24452	0.52295	5119.2	11524	26623	14499	4.03
Bacteroidales_noname	0.24514	0.52295	0	25437	2422.7	16408	4.1
Escherichia	0.27214	0.54799	1070200	997740	1786300	945280	5.62
Bacteroides	0.27462	0.54799	2138300	1869400	1951600	2900300	5.71
Lactobacillus	0.28256	0.54799	93498	58604	625630	247640	5.45
Rothia	0.33778	0.61065	0	0	2890.5	7207.8	3.56
Gammaretrovirus	0.33908	0.61065	20790	12497	0	0	4.02
Mycoplasma	0.34349	0.61065	0	0	3693.6	8445.3	3.63
Barnesiella	0.41617	0.7079	1977.4	37003	14677	17931	4.24
Klebsiella	0.42922	0.7079	81255	332910	165300	138120	5.1
Acidaminococcus	0.43202	0.7079	6499.2	6742.1	7724.5	31472	4.1
Bilophila	0.44243	0.7079	62384	194030	14292	55987	4.95
Morganella	0.47125	0.73561	198140	163950	34108	0	5
Weissella	0.50031	0.74192	1830.4	0	5318.5	0	3.42
Blautia	0.50589	0.74192	378690	340840	239180	388530	4.87
Lachnospiraceae_noname	0.51007	0.74192	71050	102070	8709.4	77514	4.67
Clostridiales_Family_XIII_Incertae_Sedis_unclassified	0.52774	0.75057	0	0	687.73	1012.3	2.71
Alphabaculovirus	0.56924	0.79199	3165.9	4316.6	0	0	3.33
Actinomyces	0.58881	0.80179	0	5330.1	0	3986.5	3.43
Subdoligranulum	0.6014	0.80186	221600	260770	458210	291630	5.07
Ruminococcaceae_noname	0.64567	0.81601	1087	0	1765.2	1333.3	2.95
Roseburia	0.64607	0.81601	123120	85405	137900	79668	4.46
Acidaminococcaceae_unclassified	0.66684	0.81601	796.22	727.53	0	2502.9	3.1
Pyramidobacter	0.67225	0.81601	10474	0	0	6649.6	3.72
Eggerthella	0.67576	0.81601	18179	43287	38186	56607	4.28
Streptococcus	0.70745	0.83846	1087500	459940	921290	660100	5.5
Dorea	0.74342	0.84848	64726	72949	103320	89030	4.29
Lactococcus	0.7498	0.84848	19993	4391.7	56334	11765	4.41
Catenibacterium	0.76893	0.84848	9863.8	24651	3526.3	15215	4.02
Ruminococcus	0.77304	0.84848	198190	220200	160130	240910	4.61
Slackia	0.7822	0.84848	4637.9	0	8624.5	1299.9	3.63
Akkermansia	0.84605	0.90246	160020	12474	6150.6	169760	4.91
Enterobacter	0.89554	0.93959	26622	74476	21195	14994	4.47
Erysipelotrichaceae_noname	0.92758	0.94383	97027	59389	26034	39895	4.55
Clostridium	0.92909	0.94383	219990	179110	89175	53514	4.92
Citrobacter	0.95333	0.95333	4939	52464	62290	7779.7	4.46

## Sheet: Supplementary Table 9
Supplementary Table 9. Age and sex adjusted MaAsLin in genus (Chronic Gastritis vs. Gastric Cancer)
Features	Beta	St.Error	P-value	FDR		Positive beta means increased abundance in Gastric cancer
Veillonella	1.24	0.422	0.0048	0.307
Parabacteroides	1.66	0.587	0.0064	0.307
Adlercreutzia	-0.564	0.219	0.0125	0.325
Sutterellaceae_unclassified	0.467	0.185	0.014	0.325
Acinetobacter	-0.605	0.245	0.0164	0.325
Eubacterium	-1.91	0.853	0.0289	0.388
Fusobacterium	0.687	0.308	0.0294	0.388
Oscillibacter	1.33	0.62	0.0355	0.388
Enterococcus	-1.22	0.573	0.0366	0.388
Pseudomonas	-0.43	0.201	0.0366	0.388
Lactobacillus	1.67	0.804	0.0417	0.388
Coprobacillus	-0.979	0.474	0.0432	0.388
Collinsella	-1.7	0.828	0.0445	0.388
Sutterella	0.781	0.395	0.0527	0.398
Gammaretrovirus	-0.15	0.0763	0.0534	0.398
Haemophilus	1.14	0.603	0.0632	0.433
Acidaminococcus	0.729	0.393	0.068	0.436
Bifidobacterium	-1.75	0.965	0.0749	0.446
Rothia	0.157	0.0875	0.0787	0.446
Phascolarctobacterium	0.68	0.397	0.0918	0.476
Megasphaera	0.277	0.166	0.0994	0.502
Mycoplasma	0.173	0.114	0.134	0.608
Anaerotruncus	0.22	0.148	0.142	0.608
Clostridiales_Family_XIII_Incertae_Sedis_unclassified	0.107	0.0737	0.151	0.608
Peptostreptococcaceae_noname	0.645	0.447	0.154	0.608
Alistipes	1.22	0.849	0.155	0.608
Klebsiella	1.14	0.795	0.156	0.608
Barnesiella	0.87	0.623	0.167	0.608
Alphabaculovirus	-0.0664	0.048	0.172	0.608
Coprococcus	0.649	0.477	0.178	0.612
Acidaminococcaceae_unclassified	0.132	0.0982	0.185	0.617
Subdoligranulum	0.781	0.596	0.195	0.617
Streptococcus	0.948	0.763	0.219	0.666
Anaerostipes	-0.525	0.426	0.222	0.666
Odoribacter	0.0614	0.0508	0.231	0.673
Roseburia	-0.845	0.729	0.25	0.702
Nakaseomyces	0.132	0.122	0.282	0.748
Ruminococcaceae_noname	0.274	0.263	0.301	0.748
Dorea	0.781	0.756	0.306	0.748
Morganella	-0.251	0.244	0.308	0.748
Clavispora	-0.149	0.154	0.336	0.791
Erysipelotrichaceae_noname	-0.423	0.46	0.361	0.828
Bacteroides	0.455	0.516	0.381	0.828
Lachnospiraceae_noname	-0.446	0.602	0.462	0.879
Weissella	0.0534	0.0723	0.463	0.879
Lactococcus	0.146	0.199	0.464	0.879
Paraprevotella	0.294	0.5	0.558	0.934
Escherichia	-0.421	0.757	0.58	0.934
Enterobacter	-0.236	0.435	0.59	0.934
Megamonas	0.231	0.429	0.592	0.934
Faecalibacterium	0.416	0.818	0.613	0.934
Slackia	0.0626	0.139	0.655	0.934
Citrobacter	0.119	0.269	0.661	0.934
Bilophila	0.232	0.746	0.757	0.934
Pyramidobacter	-0.0173	0.06	0.775	0.934
Ruminococcus	-0.198	0.779	0.8	0.934
Akkermansia	-0.0868	0.361	0.811	0.934
Actinomyces	0.0108	0.0473	0.82	0.934
Prevotella	-0.178	1.13	0.875	0.96
Eggerthella	-0.0967	0.682	0.888	0.964
Catenibacterium	0.0329	0.279	0.907	0.965
Bacteroidales_noname	0.024	0.3	0.936	0.973
Blautia	0.0335	0.599	0.956	0.975
Clostridium	-0.0444	0.878	0.96	0.975

## Sheet: Supplementary Table 10
Supplementary Table 10. Significant species by Wilcoxon rank sum test in the species
tax_name	treatment_1	treatment_2	log2_median_ratio	median_diff	mean_diff	wilcox_p_value
Root	CG	GCA	0	0	0	0.76717
Rothia_mucilaginosa	CG	GCA	0	0	-0.000546735	0.0769917
Bifidobacterium_adolescentis	CG	GCA	0	0	0.0139633	0.0632325
Bifidobacterium_bifidum	CG	GCA	0	0	0.00339918	0.347408
Bifidobacterium_dentium	CG	GCA	0	0	-0.00994426	0.0196116
Bifidobacterium_longum	CG	GCA	Inf	0.0103226	0.0106077	0.00511918
Bifidobacterium_pseudocatenulatum	CG	GCA	0	0	0.0142236	0.0468709
Adlercreutzia_equolifaciens	CG	GCA	0	0	0.0019968	0.00655155
Collinsella_aerofaciens	CG	GCA	4.36841	0.00785703	0.0259651	0.00893876
Collinsella_intestinalis	CG	GCA	0	0	0.000304155	0.456463
Collinsella_tanakaei	CG	GCA	0	0	-0.000762376	0.151549
Collinsella_unclassified	CG	GCA	0	0	-0.000296673	0.132072
Eggerthella_lenta	CG	GCA	0	0	-0.000167903	0.982505
Eggerthella_unclassified	CG	GCA	0	0	-0.00199271	0.537823
Slackia_piriformis	CG	GCA	0	0	-0.000106596	0.982505
Bacteroides_caccae	CG	GCA	(-inf)	-0.00728382	-0.0130044	0.00473877
Bacteroides_cellulosilyticus	CG	GCA	0	0	-0.00230099	0.150717
Bacteroides_clarus	CG	GCA	0	0	0.00151424	1
Bacteroides_coprocola	CG	GCA	0	0	0.0243938	0.130542
Bacteroides_coprophilus	CG	GCA	0	0	-0.00211809	0.751249
Bacteroides_dorei	CG	GCA	0	0	-0.00181061	0.22806
Bacteroides_eggerthii	CG	GCA	0	0	-0.00426221	0.826313
Bacteroides_finegoldii	CG	GCA	0	0	0.00434909	0.513359
Bacteroides_fragilis	CG	GCA	0	0	-0.00443817	0.355313
Bacteroides_intestinalis	CG	GCA	0	0	-0.000599513	0.551518
Bacteroides_massiliensis	CG	GCA	0	0	-0.00420663	0.12909
Bacteroides_nordii	CG	GCA	0	0	0.000117208	1
Bacteroides_ovatus	CG	GCA	0.159302	0.000243414	0.00314607	0.871643
Bacteroides_plebeius	CG	GCA	0	0	-0.00152365	0.613126
Bacteroides_salyersiae	CG	GCA	0	0	-0.00166114	0.154112
Bacteroides_stercoris	CG	GCA	(-inf)	-0.00883673	-0.0109492	0.0952722
Bacteroides_thetaiotaomicron	CG	GCA	-0.751235	-0.00345084	-0.0168151	0.106416
Bacteroides_uniformis	CG	GCA	-2.10148	-0.0131775	0.00170853	0.0536062
Bacteroides_vulgatus	CG	GCA	0.151354	0.00153952	-0.0240345	0.641274
Bacteroides_xylanisolvens	CG	GCA	0	0	0.00122545	0.185948
Bacteroidales_bacterium_ph8	CG	GCA	0	0	5.65967e-05	0.705466
Barnesiella_intestinihominis	CG	GCA	0	0	0.000127309	0.225563
Odoribacter_unclassified	CG	GCA	0	0	-0.00017059	0.154045
Parabacteroides_distasonis	CG	GCA	(-inf)	-0.00308532	-0.00318074	0.0174701
Parabacteroides_goldsteinii	CG	GCA	0	0	-0.00109305	0.649568
Parabacteroides_johnsonii	CG	GCA	0	0	0.000689221	1
Parabacteroides_merdae	CG	GCA	(-inf)	-0.0029011	-0.00986121	0.0916516
Parabacteroides_unclassified	CG	GCA	(-inf)	-0.00190603	-0.00774515	0.00712462
Paraprevotella_clara	CG	GCA	0	0	-0.000184868	0.575891
Paraprevotella_unclassified	CG	GCA	0	0	-0.0005541	0.471396
Paraprevotella_xylaniphila	CG	GCA	0	0	-0.000188292	0.305943
Prevotella_copri	CG	GCA	0	0	0.0125519	0.857443
Prevotella_stercorea	CG	GCA	0	0	-0.0118475	0.859009
Alistipes_finegoldii	CG	GCA	0	0	0.000259227	0.987434
Alistipes_indistinctus	CG	GCA	0	0	-0.000179778	0.962313
Alistipes_onderdonkii	CG	GCA	0	0	-0.00976694	0.0654737
Alistipes_putredinis	CG	GCA	(-inf)	-0.0172997	-0.0249595	0.143995
Alistipes_shahii	CG	GCA	0	0	0.00136975	0.36446
Alistipes_unclassified	CG	GCA	0	0	0.00182886	0.0334394
Enterococcus_avium	CG	GCA	0	0	0.000495483	0.113919
Enterococcus_casseliflavus	CG	GCA	0	0	7.89294e-05	0.588265
Enterococcus_durans	CG	GCA	0	0	0.000788964	0.167116
Enterococcus_faecalis	CG	GCA	0	0	0.00468212	0.0482805
Enterococcus_faecium	CG	GCA	0	0	0.0125303	0.00724356
Enterococcus_raffinosus	CG	GCA	0	0	-0.000515039	0.527664
Lactobacillus_acidophilus	CG	GCA	0	0	0.000227531	0.167116
Lactobacillus_casei_paracasei	CG	GCA	0	0	0.000493509	0.0239698
Lactobacillus_crispatus	CG	GCA	0	0	0.000324463	1
Lactobacillus_delbrueckii	CG	GCA	0	0	-0.00321892	0.527664
Lactobacillus_fermentum	CG	GCA	0	0	-0.0054242	0.00346914
Lactobacillus_gasseri	CG	GCA	0	0	-0.00512954	0.0198799
Lactobacillus_johnsonii	CG	GCA	0	0	-0.00166525	0.154045
Lactobacillus_mucosae	CG	GCA	0	0	-0.0118627	0.0198799
Lactobacillus_reuteri	CG	GCA	0	0	-0.00485688	0.0390849
Lactobacillus_sakei	CG	GCA	0	0	0.00329021	0.167116
Lactobacillus_salivarius	CG	GCA	0	0	-0.00756065	0.0139585
Weissella_confusa	CG	GCA	0	0	7.47891e-05	1
Lactococcus_garvieae	CG	GCA	0	0	-0.00179073	0.947917
Streptococcus_anginosus	CG	GCA	0	0	-0.0043251	0.00346914
Streptococcus_australis	CG	GCA	0	0	-0.000694707	0.649568
Streptococcus_gordonii	CG	GCA	0	0	0.000457784	1
Streptococcus_infantarius	CG	GCA	0	0	0.000505632	0.588265
Streptococcus_infantis	CG	GCA	0	0	-0.000225949	0.154045
Streptococcus_macedonicus	CG	GCA	0	0	0.00590402	0.167116
Streptococcus_parasanguinis	CG	GCA	0	0	-0.00936913	0.25485
Streptococcus_salivarius	CG	GCA	0.16276	0.000841064	0.00829639	0.918982
Streptococcus_vestibularis	CG	GCA	0	0	-0.000333615	0.262005
Clostridium_bolteae	CG	GCA	0	0	0.00736422	0.648633
Clostridium_clostridioforme	CG	GCA	0	0	0.000376067	0.563641
Clostridium_hathewayi	CG	GCA	0	0	0.00032941	0.563641
Clostridium_nexile	CG	GCA	0	0	0.0010942	0.992265
Clostridium_perfringens	CG	GCA	0	0	9.6883e-05	1
Clostridium_symbiosum	CG	GCA	0	0	0.00447513	0.935862
Eubacterium_eligens	CG	GCA	0	0	0.00350356	0.421059
Eubacterium_hallii	CG	GCA	0	0	0.00780026	0.128489
Eubacterium_limosum	CG	GCA	0	0	-0.00119402	0.570067
Eubacterium_rectale	CG	GCA	0	0	0.0186968	0.244537
Eubacterium_siraeum	CG	GCA	0	0	0.00106183	0.575891
Eubacterium_ventriosum	CG	GCA	0	0	0.00622131	0.274573
Anaerostipes_hadrus	CG	GCA	0	0	0.000638206	0.191453
Anaerostipes_unclassified	CG	GCA	0	0	0.00129008	0.563641
Blautia_producta	CG	GCA	0	0	0.000948827	0.167116
Ruminococcus_gnavus	CG	GCA	0	0	-0.0027653	0.959444
Ruminococcus_obeum	CG	GCA	0.740637	0.0012594	0.00271153	0.759294
Ruminococcus_torques	CG	GCA	0	0	0.0023725	0.719325
Coprococcus_catus	CG	GCA	0	0	-0.000313558	0.0100609
Coprococcus_comes	CG	GCA	0	0	-0.000881817	0.305608
Dorea_formicigenerans	CG	GCA	0	0	-0.00159043	0.00244227
Dorea_longicatena	CG	GCA	0	0	-0.00112424	0.310874
Dorea_unclassified	CG	GCA	0	0	-0.000385424	0.640656
Lachnospiraceae_bacterium_1_1_57FAA	CG	GCA	0	0	0.00113875	0.410468
Lachnospiraceae_bacterium_2_1_58FAA	CG	GCA	0	0	0.000179738	1
Lachnospiraceae_bacterium_5_1_63FAA	CG	GCA	0	0	0.00335111	0.0125836
Lachnospiraceae_bacterium_7_1_58FAA	CG	GCA	0	0	-6.67652e-05	0.154045
Lachnospiraceae_bacterium_8_1_57FAA	CG	GCA	0	0	-0.00026467	0.680511
Lachnospiraceae_bacterium_9_1_43BFAA	CG	GCA	0	0	0.000158501	0.167116
Roseburia_hominis	CG	GCA	0	0	6.64941e-05	0.575891
Roseburia_intestinalis	CG	GCA	0	0	0.00290008	0.751356
Roseburia_inulinivorans	CG	GCA	0	0	-0.00452183	0.584481
Roseburia_unclassified	CG	GCA	0	0	0.00167999	0.232978
Oscillibacter_unclassified	CG	GCA	0	0	-0.00435575	0.0296335
Clostridium_bartlettii	CG	GCA	0	0	-0.000501845	0.743991
Peptostreptococcaceae_noname_unclassified	CG	GCA	0	0	-0.00138125	0.168424
Anaerotruncus_colihominis	CG	GCA	0	0	-0.00392077	0.0769917
Faecalibacterium_prausnitzii	CG	GCA	-0.865189	-0.0111233	0.00769772	0.734724
Ruminococcaceae_bacterium_D16	CG	GCA	0	0	-9.14968e-05	0.291301
Ruminococcus_bromii	CG	GCA	0	0	0.000339062	0.874414
Ruminococcus_lactaris	CG	GCA	0	0	-0.000377203	0.336311
Subdoligranulum_unclassified	CG	GCA	-0.924613	-0.0123082	-0.0125233	0.234414
Catenibacterium_mitsuokai	CG	GCA	0	0	0.000584358	0.670134
Coprobacillus_unclassified	CG	GCA	0	0	0.00255317	0.0639968
Eubacterium_biforme	CG	GCA	0	0	0.00357843	0.972488
Eubacterium_cylindroides	CG	GCA	0	0	0.000690398	0.563641
Acidaminococcus_unclassified	CG	GCA	0	0	-0.00160694	0.126271
Phascolarctobacterium_succinatutens	CG	GCA	0	0	-0.00236969	0.0123482
Megamonas_funiformis	CG	GCA	0	0	0.00103598	1
Megamonas_hypermegale	CG	GCA	0	0	0.0015226	0.690949
Megamonas_rupellensis	CG	GCA	0	0	0.00354814	1
Megamonas_unclassified	CG	GCA	0	0	0.00301266	0.129359
Veillonella_parvula	CG	GCA	0	0	-0.00145571	0.0390849
Veillonella_unclassified	CG	GCA	0	0	-0.000568143	0.00638683
Fusobacterium_mortiferum	CG	GCA	0	0	-0.00250898	0.0198799
Fusobacterium_varium	CG	GCA	0	0	-0.0010924	0.305943
Sutterella_parvirubra	CG	GCA	0	0	-0.000475466	0.154045
Sutterella_wadsworthensis	CG	GCA	0	0	-0.00136132	0.0525586
Bilophila_unclassified	CG	GCA	(-inf)	-0.00102213	0.00807366	0.627283
Citrobacter_freundii	CG	GCA	0	0	-0.000199612	0.982505
Citrobacter_unclassified	CG	GCA	0	0	0.000660059	0.191453
Enterobacter_aerogenes	CG	GCA	0	0	0.000520457	1
Enterobacter_cloacae	CG	GCA	0	0	0.00257558	0.759661
Escherichia_coli	CG	GCA	-0.714073	-0.00802886	-0.0275856	1
Escherichia_unclassified	CG	GCA	0	0	0.00214611	0.165891
Klebsiella_pneumoniae	CG	GCA	0	0	0.00467522	0.179107
Klebsiella_unclassified	CG	GCA	0	0	-0.000181295	1
Morganella_morganii	CG	GCA	0	0	0.0168926	0.172855
Haemophilus_parainfluenzae	CG	GCA	0	0	-0.00366879	0.0357041
Acinetobacter_baylyi	CG	GCA	0	0	0.000749448	0.00655155
Acinetobacter_unclassified	CG	GCA	0	0	0.000286816	0.167116
Pseudomonas_fragi	CG	GCA	0	0	0.00414437	0.167116
Pseudomonas_unclassified	CG	GCA	0	0	0.012926	0.0125836
Pyramidobacter_piscolens	CG	GCA	0	0	0.000173507	1
Akkermansia_muciniphila	CG	GCA	0	0	-0.00120974	0.723662

[truncated: 3 more sheets: Supplementary Table 11, Supplementary Table 12, Supplementary Table 13]
